# Supplementary material for: Transcriptional Responses for Biosynthesis of Triterpenoids in Exogenous Inducers Treated Inonotus Hispidus Using RNA-Seq
Source: Molecules. 2022 Dec 4;27(23):8541. doi: 10.3390/molecules27238541 (PMC9739630; doi:10.3390/molecules27238541)
Supplement: Supplementary file 1 [file molecules-27-08541-s001.zip]

Archive with 3 entries (3 files):
- Table S1;The 162 core DEGs.xls
- Table S2;The related unigenes of ko00900, ko00909 and ko00130.xlsx
- Table S3 ;The names and versions of all software used for RNA-seq.pdf
