# Supplementary material for: Transcriptional Responses for Biosynthesis of Triterpenoids in Exogenous Inducers Treated Inonotus Hispidus Using RNA-Seq
Source: Molecules. 2022 Dec 4;27(23):8541. doi: 10.3390/molecules27238541 (PMC9739630; doi:10.3390/molecules27238541)
Supplement: Supplementary file 1 [file molecules-27-08541-s001.zip › Table S1;The 162 core DEGs.xls]

#ID	cont-1	cont-2	cont-3	meja-1	meja-2	meja-3	meoe-1	meoe-2	meoe-3	oleic-1	oleic-2	oleic-3	cont-1_cont-2_cont-3_vs_meja-1_meja-2_meja-3_DESeq2_log2FC	cont-1_cont-2_cont-3_vs_meja-1_meja-2_meja-3_DESeq2_(Pvalue_0.05_FC_1.5)_regulated	cont-1_cont-2_cont-3_vs_meoe-1_meoe-2_meoe-3_DESeq2_log2FC	cont-1_cont-2_cont-3_vs_meoe-1_meoe-2_meoe-3_DESeq2_(Pvalue_0.05_FC_1.5)_regulated	cont-1_cont-2_cont-3_vs_oleic-1_oleic-2_oleic-3_DESeq2_log2FC	cont-1_cont-2_cont-3_vs_oleic-1_oleic-2_oleic-3_DESeq2_(Pvalue_0.05_FC_1.5)_regulated	COG_class	COG_class_annotation	GO_annotation	KEGG_annotation	KOG_class	KOG_class_annotation	Pfam_annotation	Swissprot_annotation	eggNOG_class	eggNOG_class_annotation	nr_annotation	GO_second_level_annotation	KEGG_pathway_annotation	SSR_SSR_nr	SSR_SSR_type	SSR_SSR	SSR_Size	SSR_SSR_Start	SSR_SSR_End	SSR_FPr1(5'-3')	SSR_Tm_1F	SSR_Size_1F	SSR_RPr1(5'-3')	SSR_Tm_1R	SSR_Size_1R	SSR_PSize1	SSR_PStart1	SSR_PEnd1F	SSR_Pr2(5'-3')	SSR_Tm_2F	SSR_FSize_2F
c10063.graph_c0	148.97	297.84	243.19	489.33	522.96	263.6	469.76	474.66	315.35	637.97	352.28	489.3	0.692724558	up	0.78645818	up	0.995789605	up	[J]	Translation, ribosomal structure and biogenesis	Molecular Function: nucleotide binding (GO:0000166);; Molecular Function: structural constituent of ribosome (GO:0003735);; Cellular Component: ribosome (GO:0005840);; Biological Process: translation (GO:0006412);;	K02893|2.12667e-74|hir:HETIRDRAFT_384460|K02893 large subunit ribosomal protein L23Ae | (RefSeq) hypothetical protein	[J]	Translation, ribosomal structure and biogenesis	Ribosomal protein L23, N-terminal domain;; Ribosomal protein L23	60S ribosomal protein L25 OS=Puccinia graminis OX=5297 PE=2 SV=2	J	Translation, ribosomal structure and biogenesis	hypothetical protein A7U60_g3761 [Sanghuangporus baumii]	molecular function: binding (GO:0005488);; molecular function: structural molecule activity (GO:0005198);; cellular component: cell (GO:0005623);; cellular component: macromolecular complex (GO:0032991);; cellular component: organelle (GO:0043226);; cellular component: cell part (GO:0044464);; biological process: metabolic process (GO:0008152);; biological process: cellular process (GO:0009987)	Ribosome (ko03010)	--	--	--	--	--	--	--	--	--	--	--	--	--	--	--	--	--	--
c10077.graph_c0	155.46	94.52	162.29	41.1	55.26	60.57	320.65	227.89	215.81	280.14	288.72	247.29	-1.09794167	down	0.744246639	up	0.874382494	up	--	--	Cellular Component: membrane (GO:0016020);;	K13350|1.53633e-97|fme:FOMMEDRAFT_106955|K13350 peroxisomal membrane protein 4 | (RefSeq) peroxisomal membrane protein 4	--	--	Tim17/Tim22/Tim23/Pmp24 family	--	S	Function unknown	peroxisomal membrane protein 4 [Fomitiporia mediterranea MF3/22]	cellular component: membrane (GO:0016020)	Peroxisome (ko04146)	--	--	--	--	--	--	--	--	--	--	--	--	--	--	--	--	--	--
c10094.graph_c0	3.48	1.2	2.7	3.06	13.89	5.98	8.77	5.91	8.68	9.09	16.67	4.92	0.783819893	up	1.232565849	up	1.437230767	up	--	--	Cellular Component: integral component of membrane (GO:0016021);;	--	--	--	--	--	S	Function unknown	hypothetical protein A7U60_g3694 [Sanghuangporus baumii]	cellular component: membrane (GO:0016020);; cellular component: membrane part (GO:0044425)	--	--	--	--	--	--	--	--	--	--	--	--	--	--	--	--	--	--	--
c10225.graph_c0	24.39	23.59	25.34	15.94	13.85	7.82	20.23	12.35	7.04	16.94	15.22	9.74	-0.830777421	down	-0.78747499	down	-0.785802471	down	--	--	Molecular Function: DNA binding (GO:0003677);;	--	[K]	Transcription	Myb-like DNA-binding domain;; Myb-like DNA-binding domain	DNA-binding protein reb1 OS=Schizosaccharomyces pombe (strain 972 / ATCC 24843) OX=284812 GN=reb1 PE=1 SV=1	K	Transcription	hypothetical protein A7U60_g3268 [Sanghuangporus baumii]	molecular function: binding (GO:0005488)	--	--	--	--	--	--	--	--	--	--	--	--	--	--	--	--	--	--	--
c10517.graph_c0	28.4	14.45	22.06	13.16	15.84	5.67	53.05	25.56	37.07	55.15	44.45	32.97	-0.695950512	down	0.666749683	up	0.848894795	up	--	--	Molecular Function: endonuclease activity (GO:0004519);; Biological Process: nucleic acid phosphodiester bond hydrolysis (GO:0090305);;	--	--	--	GIY-YIG catalytic domain;; NUMOD1 domain	Probable intron-encoded endonuclease bI1 OS=Ustilago maydis (strain 521 / FGSC 9021) OX=237631 GN=bI1 PE=3 SV=2	--	--	hypothetical protein PRA_mt0054 (mitochondrion) [Phlebia radiata]	biological process: metabolic process (GO:0008152);; biological process: cellular process (GO:0009987);; molecular function: catalytic activity (GO:0003824)	--	--	--	--	--	--	--	--	--	--	--	--	--	--	--	--	--	--	--
c10597.graph_c0	37.4	87.92	49.83	136.63	133.5	91.05	147.96	130.99	86.66	206.03	120.88	129.09	0.827053896	up	0.916642345	up	1.216499885	up	[J]	Translation, ribosomal structure and biogenesis	Molecular Function: structural constituent of ribosome (GO:0003735);; Cellular Component: ribosome (GO:0005840);; Biological Process: translation (GO:0006412);;	K02980|4.96604e-32|fme:FOMMEDRAFT_167560|K02980 small subunit ribosomal protein S29e | (RefSeq) ribosomal protein S14	[J]	Translation, ribosomal structure and biogenesis	Ribosomal protein S14p/S29e	40S ribosomal protein S29 OS=Magnaporthe oryzae (strain Y34) OX=1143189 GN=RPS29 PE=3 SV=1	J	Translation, ribosomal structure and biogenesis	predicted protein [Mycena chlorophos]	molecular function: structural molecule activity (GO:0005198);; cellular component: cell (GO:0005623);; cellular component: macromolecular complex (GO:0032991);; cellular component: organelle (GO:0043226);; cellular component: cell part (GO:0044464);; biological process: metabolic process (GO:0008152);; biological process: cellular process (GO:0009987)	Ribosome (ko03010)	--	--	--	--	--	--	--	--	--	--	--	--	--	--	--	--	--	--
c10901.graph_c0	138.16	345.11	236.7	457.69	552.74	327.1	469.57	538.86	366.4	651.56	391.03	599.88	0.730515678	up	0.842842365	up	1.073482585	up	[J]	Translation, ribosomal structure and biogenesis	Molecular Function: structural constituent of ribosome (GO:0003735);; Cellular Component: ribosome (GO:0005840);; Biological Process: translation (GO:0006412);;	K02912|3.03365e-83|fme:FOMMEDRAFT_133299|K02912 large subunit ribosomal protein L32e | (RefSeq) ribosomal protein L32e	[J]	Translation, ribosomal structure and biogenesis	Ribosomal protein L32	60S ribosomal protein L32-A OS=Schizosaccharomyces pombe (strain 972 / ATCC 24843) OX=284812 GN=rpl3202 PE=1 SV=2	J	Translation, ribosomal structure and biogenesis	60S ribosomal L32 [Phellinus noxius]	molecular function: structural molecule activity (GO:0005198);; cellular component: cell (GO:0005623);; cellular component: macromolecular complex (GO:0032991);; cellular component: organelle (GO:0043226);; cellular component: cell part (GO:0044464);; biological process: metabolic process (GO:0008152);; biological process: cellular process (GO:0009987)	Ribosome (ko03010)	--	--	--	--	--	--	--	--	--	--	--	--	--	--	--	--	--	--
c10913.graph_c0	19.72	37.89	16.38	40.12	49.58	42.13	51.1	32.88	39.99	56.66	43.26	54.71	0.680102504	up	0.669290178	up	0.947000379	up	--	--	--	--	--	--	--	--	--	--	hypothetical protein M378DRAFT_816938 [Amanita muscaria Koide BX008]	--	--	--	--	--	--	--	--	--	--	--	--	--	--	--	--	--	--	--	--
c10951.graph_c0	1.05	3.2	1.05	4.73	6.07	1.39	2.72	4.64	3.12	3.47	2.35	4.98	0.632968864	up	0.760601011	up	0.821280706	up	--	--	--	--	--	--	--	--	S	Function unknown	hypothetical protein A7U60_g7174 [Sanghuangporus baumii]	--	--	--	--	--	--	--	--	--	--	--	--	--	--	--	--	--	--	--	--
c10969.graph_c0	186.79	433.33	342.51	557.86	650.5	433.65	513.23	661.12	430.16	712.88	424.79	642.06	0.636832322	up	0.664714007	up	0.8021672	up	[J]	Translation, ribosomal structure and biogenesis	Molecular Function: RNA binding (GO:0003723);; Molecular Function: structural constituent of ribosome (GO:0003735);; Cellular Component: nucleus (GO:0005634);; Biological Process: translation (GO:0006412);; Cellular Component: large ribosomal subunit (GO:0015934);;	K02900|2.29579e-76|fme:FOMMEDRAFT_94665|K02900 large subunit ribosomal protein L27Ae | (RefSeq) hypothetical protein	[J]	Translation, ribosomal structure and biogenesis	Ribosomal proteins 50S-L15, 50S-L18e, 60S-L27A	60S ribosomal protein L28 OS=Saccharomyces cerevisiae (strain ATCC 204508 / S288c) OX=559292 GN=RPL28 PE=1 SV=3	J	Translation, ribosomal structure and biogenesis	hypothetical protein A7U60_g8105 [Sanghuangporus baumii]	molecular function: binding (GO:0005488);; molecular function: structural molecule activity (GO:0005198);; cellular component: cell (GO:0005623);; cellular component: organelle (GO:0043226);; cellular component: cell part (GO:0044464);; biological process: metabolic process (GO:0008152);; biological process: cellular process (GO:0009987);; cellular component: macromolecular complex (GO:0032991);;…	Ribosome (ko03010)	--	--	--	--	--	--	--	--	--	--	--	--	--	--	--	--	--	--
c10983.graph_c0	12.29	9.6	9.37	29.15	202.53	18.09	30.21	38.14	9.79	80.5	127.9	31.32	1.118440414	up	0.946570321	up	2.241292001	up	--	--	--	--	--	--	--	--	--	--	hypothetical protein FOMMEDRAFT_148442 [Fomitiporia mediterranea MF3/22]	--	--	--	--	--	--	--	--	--	--	--	--	--	--	--	--	--	--	--	--
c11113.graph_c0	11.35	16.84	38.56	11.99	8.3	9.79	6.86	9.27	5.01	6.32	5.6	7.25	-0.731719177	down	-1.235367103	down	-1.427054512	down	[E]	Amino acid transport and metabolism	Biological Process: cellular amino acid metabolic process (GO:0006520);; Molecular Function: transferase activity, transferring alkyl or aryl (other than methyl) groups (GO:0016765);; Molecular Function: lyase activity (GO:0016829);; Molecular Function: pyridoxal phosphate binding (GO:0030170);;	K17069|0|fme:FOMMEDRAFT_22194|K17069 O-acetylhomoserine/O-acetylserine sulfhydrylase [EC:2.5.1.49 2.5.1.47] | (RefSeq) O-acetylhomoserine ami	[E]	Amino acid transport and metabolism	Cys/Met metabolism PLP-dependent enzyme;; DegT/DnrJ/EryC1/StrS aminotransferase family;; Aminotransferase class I and II;; Aminotransferase class-V	Homocysteine synthase OS=Emericella nidulans (strain FGSC A4 / ATCC 38163 / CBS 112.46 / NRRL 194 / M139) OX=227321 GN=cysD PE=1 SV=2	E	Amino acid transport and metabolism	O-acetylhomoserine ami [Sanghuangporus baumii]	biological process: metabolic process (GO:0008152);; biological process: cellular process (GO:0009987);; biological process: single-organism process (GO:0044699);; molecular function: catalytic activity (GO:0003824);; molecular function: binding (GO:0005488)	Cysteine and methionine metabolism (ko00270);; Sulfur metabolism (ko00920);; Biosynthesis of antibiotics (ko01130);; Carbon metabolism (ko01200);; Biosynthesis of amino acids (ko01230)	--	--	--	--	--	--	--	--	--	--	--	--	--	--	--	--	--	--
c11141.graph_c0	1	3.36	2.31	5.47	6.74	1.9	3.39	3.83	4.14	4.98	4.43	4.05	0.618496172	up	0.622625321	up	0.85239308	up	[P]	Inorganic ion transport and metabolism	--	--	--	--	Bestrophin, RFP-TM, chloride channel	--	S	Function unknown	UPF0187-domain-containing protein [Fomitiporia mediterranea MF3/22]	--	--	--	--	--	--	--	--	--	--	--	--	--	--	--	--	--	--	--	--
c11230.graph_c0	31.75	18.26	19.75	23.1	126.74	37.34	68.01	70.01	66.49	95.03	122.95	81.9	0.70815749	up	1.308430833	up	1.819777439	up	[T]	Signal transduction mechanisms	Molecular Function: protein serine/threonine kinase activity (GO:0004674);; Molecular Function: ATP binding (GO:0005524);; Biological Process: protein phosphorylation (GO:0006468);;	--	[T]	Signal transduction mechanisms	Protein kinase domain;; Protein tyrosine kinase	Serine/threonine-protein kinase srk1 OS=Schizosaccharomyces pombe (strain 972 / ATCC 24843) OX=284812 GN=srk1 PE=1 SV=1	T	Signal transduction mechanisms	Pkinase-domain-containing protein [Fomitiporia mediterranea MF3/22]	biological process: metabolic process (GO:0008152);; biological process: cellular process (GO:0009987);; molecular function: catalytic activity (GO:0003824);; molecular function: binding (GO:0005488)	--	--	--	--	--	--	--	--	--	--	--	--	--	--	--	--	--	--	--
c11585.graph_c0	119.59	256.49	199.79	410.66	450.08	236.95	384.03	440.55	289.79	522.12	311.4	408.08	0.725417739	up	0.84804144	up	1.003009501	up	[J]	Translation, ribosomal structure and biogenesis	Molecular Function: RNA binding (GO:0003723);; Molecular Function: structural constituent of ribosome (GO:0003735);; Biological Process: translation (GO:0006412);; Cellular Component: small ribosomal subunit (GO:0015935);;	K02989|3.88497e-137|fme:FOMMEDRAFT_123460|K02989 small subunit ribosomal protein S5e | (RefSeq) 40S ribosomal protein S5-1	[J]	Translation, ribosomal structure and biogenesis	Ribosomal protein S7p/S5e	40S ribosomal protein S5 OS=Neurospora crassa (strain ATCC 24698 / 74-OR23-1A / CBS 708.71 / DSM 1257 / FGSC 987) OX=367110 GN=rps-5 PE=3 SV=2	J	Translation, ribosomal structure and biogenesis	40S ribosomal protein S5-1 [Sanghuangporus baumii]	molecular function: binding (GO:0005488);; molecular function: structural molecule activity (GO:0005198);; biological process: metabolic process (GO:0008152);; biological process: cellular process (GO:0009987);; cellular component: cell (GO:0005623);; cellular component: macromolecular complex (GO:0032991);; cellular component: organelle (GO:0043226);; cellular component: organelle part (GO:00444…	Ribosome (ko03010)	--	--	--	--	--	--	--	--	--	--	--	--	--	--	--	--	--	--
c11622.graph_c0	180.11	354.35	260.89	505.01	477.35	368.3	435.43	500.66	313.7	579	362.45	460.49	0.664436191	up	0.597051353	up	0.7582249	up	[J]	Translation, ribosomal structure and biogenesis	Molecular Function: structural constituent of ribosome (GO:0003735);; Cellular Component: ribosome (GO:0005840);; Biological Process: translation (GO:0006412);;	K02889|1.05055e-102|fme:FOMMEDRAFT_132992|K02889 large subunit ribosomal protein L21e | (RefSeq) hypothetical protein	[J]	Translation, ribosomal structure and biogenesis	Ribosomal protein L21e	60S ribosomal protein L21-A OS=Saccharomyces cerevisiae (strain ATCC 204508 / S288c) OX=559292 GN=RPL21A PE=1 SV=1	J	Translation, ribosomal structure and biogenesis	hypothetical protein FOMMEDRAFT_132992 [Fomitiporia mediterranea MF3/22]	molecular function: structural molecule activity (GO:0005198);; cellular component: cell (GO:0005623);; cellular component: macromolecular complex (GO:0032991);; cellular component: organelle (GO:0043226);; cellular component: cell part (GO:0044464);; biological process: metabolic process (GO:0008152);; biological process: cellular process (GO:0009987)	Ribosome (ko03010)	--	--	--	--	--	--	--	--	--	--	--	--	--	--	--	--	--	--
c11804.graph_c0	129.89	81.34	138.06	45.26	57.95	72.44	321.7	235.92	202.34	284.28	272.38	234.13	-0.769711642	down	0.930172728	up	1.042803497	up	[I]	Lipid transport and metabolism	Molecular Function: acyl-CoA dehydrogenase activity (GO:0003995);; Biological Process: oxidation-reduction process (GO:0055114);; Molecular Function: FAD binding (GO:0071949);;	--	[I]	Lipid transport and metabolism	Acyl-CoA dehydrogenase, middle domain;; Cytochrome b5-like Heme/Steroid binding domain;; Acyl-CoA dehydrogenase, N-terminal domain;; Acyl-CoA dehydrogenase, C-terminal domain;; Acyl-CoA dehydrogenase, C-terminal domain;; Acyl-CoA dehydrogenase, C-terminal domain	Acyl-CoA dehydrogenase apdG OS=Emericella nidulans (strain FGSC A4 / ATCC 38163 / CBS 112.46 / NRRL 194 / M139) OX=227321 GN=apdG PE=2 SV=1	I	Lipid transport and metabolism	apses-domain-containing protein [Sanghuangporus baumii]	biological process: metabolic process (GO:0008152);; biological process: single-organism process (GO:0044699);; molecular function: catalytic activity (GO:0003824);; molecular function: binding (GO:0005488)	--	1	p1	(A)10	10	11	20	--	--	--	--	--	--	--	--	--	--	--	--
c11829.graph_c0	126.66	325.45	235.25	554.42	555.37	212.84	461.9	482.37	292.87	608.73	374.43	455.59	0.638043302	up	0.72665357	up	0.947089912	up	[J]	Translation, ribosomal structure and biogenesis	Molecular Function: structural constituent of ribosome (GO:0003735);; Cellular Component: ribosome (GO:0005840);; Biological Process: translation (GO:0006412);;	K02991|1.30207e-111|fme:FOMMEDRAFT_31261|K02991 small subunit ribosomal protein S6e | (RefSeq) ribosomal protein S6e	[J]	Translation, ribosomal structure and biogenesis	Ribosomal protein S6e	40S ribosomal protein S6-B OS=Schizosaccharomyces pombe (strain 972 / ATCC 24843) OX=284812 GN=rps602 PE=1 SV=1	J	Translation, ribosomal structure and biogenesis	40s ribosomal s6 [Phellinus noxius]	molecular function: structural molecule activity (GO:0005198);; cellular component: cell (GO:0005623);; cellular component: macromolecular complex (GO:0032991);; cellular component: organelle (GO:0043226);; cellular component: cell part (GO:0044464);; biological process: metabolic process (GO:0008152);; biological process: cellular process (GO:0009987)	Ribosome (ko03010)	--	--	--	--	--	--	--	--	--	--	--	--	--	--	--	--	--	--
c11831.graph_c0	557.77	472.58	713.29	239.81	462.6	335.78	1737.2	1415.06	1251.76	1872.1	1665.23	1435.93	-0.594593412	down	1.178490835	up	1.386676631	up	[C]	Energy production and conversion	Molecular Function: succinate dehydrogenase activity (GO:0000104);; Molecular Function: heme binding (GO:0020037);; Molecular Function: metal ion binding (GO:0046872);; Biological Process: oxidation-reduction process (GO:0055114);;	--	[C]	Energy production and conversion	FAD binding domain;; Cytochrome b5-like Heme/Steroid binding domain;; FAD binding domain;; NAD(P)-binding Rossmann-like domain;; FAD binding domain;; Alanine dehydrogenase/PNT, C-terminal domain;; Glucose inhibited division protein A	Fumarate reductase OS=Schizosaccharomyces pombe (strain 972 / ATCC 24843) OX=284812 GN=osm1 PE=3 SV=1	CI	--	fumarate reductase [Sanghuangporus baumii]	biological process: metabolic process (GO:0008152);; biological process: single-organism process (GO:0044699);; molecular function: catalytic activity (GO:0003824);; molecular function: binding (GO:0005488)	--	--	--	--	--	--	--	--	--	--	--	--	--	--	--	--	--	--	--
c11832.graph_c0	44.63	85.1	66.14	151.41	146.55	85.53	132.75	125.79	86.67	180.01	107.51	130.45	0.767647084	up	0.723436072	up	0.996913306	up	--	--	Molecular Function: hydrolase activity (GO:0016787);;	--	[J]	Translation, ribosomal structure and biogenesis	Tyrosine phosphatase family;; Ribosomal L29 protein	60S ribosomal protein L35 OS=Schizosaccharomyces pombe (strain 972 / ATCC 24843) OX=284812 GN=rpl35 PE=1 SV=1	T	Signal transduction mechanisms	hypothetical protein FOMMEDRAFT_21865 [Fomitiporia mediterranea MF3/22]	molecular function: catalytic activity (GO:0003824)	--	--	--	--	--	--	--	--	--	--	--	--	--	--	--	--	--	--	--
c12023.graph_c0	65.62	146.75	107.7	222.37	244.03	133.07	213.04	238.07	163.17	292.18	176.86	244.6	0.6989559	up	0.827471273	up	1.040712636	up	[J]	Translation, ribosomal structure and biogenesis	Molecular Function: structural constituent of ribosome (GO:0003735);; Cellular Component: ribosome (GO:0005840);; Biological Process: translation (GO:0006412);;	K02868|2.44339e-105|fme:FOMMEDRAFT_137788|K02868 large subunit ribosomal protein L11e | (RefSeq) ribosomal protein L5	[J]	Translation, ribosomal structure and biogenesis	ribosomal L5P family C-terminus;; Ribosomal protein L5	60S ribosomal protein L11 OS=Ashbya gossypii (strain ATCC 10895 / CBS 109.51 / FGSC 9923 / NRRL Y-1056) OX=284811 GN=RPL11 PE=3 SV=1	J	Translation, ribosomal structure and biogenesis	60S ribosomal protein L11 [Sanghuangporus baumii]	molecular function: structural molecule activity (GO:0005198);; cellular component: cell (GO:0005623);; cellular component: macromolecular complex (GO:0032991);; cellular component: organelle (GO:0043226);; cellular component: cell part (GO:0044464);; biological process: metabolic process (GO:0008152);; biological process: cellular process (GO:0009987)	Ribosome (ko03010)	--	--	--	--	--	--	--	--	--	--	--	--	--	--	--	--	--	--
c12029.graph_c0	11.61	12.98	9.59	18.01	50.48	18.23	25.23	28.13	29.06	38.44	44.33	26.84	0.881255696	up	1.162916932	up	1.550011969	up	[T]	Signal transduction mechanisms	Molecular Function: DNA binding (GO:0003677);; Biological Process: double-strand break repair (GO:0006302);; Biological Process: DNA recombination (GO:0006310);; Biological Process: chromatin organization (GO:0006325);; Molecular Function: hydrolase activity, acting on acid anhydrides (GO:0016817);; Cellular Component: nuclear part (GO:0044428);; Biological Process: single-organism cellular proce…	K10885|0|fme:FOMMEDRAFT_155602|K10885 ATP-dependent DNA helicase 2 subunit 2 | (RefSeq) SPOC domain-like protein	[T]	Signal transduction mechanisms	Ku70/Ku80 beta-barrel domain;; Ku C terminal domain like;; Ku70/Ku80 N-terminal alpha/beta domain;; Ku70/Ku80 C-terminal arm;; Protein-tyrosine phosphatase;; Rhodanese-like domain	ATP-dependent DNA helicase II subunit 2 OS=Aspergillus oryzae (strain ATCC 42149 / RIB 40) OX=510516 GN=ku80 PE=3 SV=1	L	Replication, recombination and repair	SPOC domain-like protein [Sanghuangporus baumii]	molecular function: binding (GO:0005488);; biological process: metabolic process (GO:0008152);; biological process: cellular process (GO:0009987);; biological process: response to stimulus (GO:0050896);; biological process: cellular component organization or biogenesis (GO:0071840);; molecular function: catalytic activity (GO:0003824);; cellular component: cell (GO:0005623);; cellular component: …	Non-homologous end-joining (ko03450)	--	--	--	--	--	--	--	--	--	--	--	--	--	--	--	--	--	--
c12048.graph_c0	117.91	102.73	82.98	155.64	366.69	106.92	261.59	242.35	249.42	366.51	322.92	255.02	0.684996995	up	1.212084027	up	1.517148068	up	--	--	--	--	--	--	--	--	S	Function unknown	hypothetical protein PNOK_0842300 [Phellinus noxius]	--	--	--	--	--	--	--	--	--	--	--	--	--	--	--	--	--	--	--	--
c12135.graph_c0	25.56	49.6	40	63.8	80.02	59.84	69.74	80.18	53.03	81.74	58.12	79.81	0.606065467	up	0.599961783	up	0.728703277	up	[J]	Translation, ribosomal structure and biogenesis	Cellular Component: EKC/KEOPS complex (GO:0000408);; Biological Process: telomere maintenance via recombination (GO:0000722);; Cellular Component: nuclear chromatin (GO:0000790);; Biological Process: tRNA modification (GO:0006400);; Molecular Function: chromatin DNA binding (GO:0031490);; Biological Process: positive regulation of transcription from RNA polymerase II promoter (GO:0045944);; Biolo…	K01409|0|fme:FOMMEDRAFT_106073|K01409 N6-L-threonylcarbamoyladenine synthase [EC:2.3.1.234] | (RefSeq) O-sialoglyco protein endopeptidase	[O]	Posttranslational modification, protein turnover, chaperones	Glycoprotease family;; Ribosomal protein S28e	tRNA N6-adenosine threonylcarbamoyltransferase OS=Cryptococcus neoformans var. neoformans serotype D (strain JEC21 / ATCC MYA-565) OX=214684 GN=KAE1 PE=3 SV=1	O	Posttranslational modification, protein turnover, chaperones	O-sialoglyco protein endopeptidase [Fomitiporia mediterranea MF3/22]	cellular component: cell (GO:0005623);; cellular component: macromolecular complex (GO:0032991);; cellular component: cell part (GO:0044464);; biological process: metabolic process (GO:0008152);; biological process: cellular process (GO:0009987);; biological process: biological regulation (GO:0065007);; biological process: cellular component organization or biogenesis (GO:0071840);; cellular comp…	--	--	--	--	--	--	--	--	--	--	--	--	--	--	--	--	--	--	--
c12216.graph_c1	20.52	21.07	19.96	29.11	59.12	23.39	50.06	70.28	49.51	73.77	59.88	67.14	0.619601739	up	1.322188498	up	1.634138736	up	--	--	--	--	--	--	F-box-like;; F-box domain	--	S	Function unknown	hypothetical protein A7U60_g6925 [Sanghuangporus baumii]	--	--	--	--	--	--	--	--	--	--	--	--	--	--	--	--	--	--	--	--
c12290.graph_c0	27.59	18.54	35.12	10.52	15.27	15.57	90.04	88.76	75.06	81.86	84.04	103.2	-0.800938193	down	1.400372153	up	1.530049108	up	[R]	General function prediction only	Molecular Function: peroxisomal fatty-acyl-CoA transporter activity (GO:0005325);; Molecular Function: ATP binding (GO:0005524);; Cellular Component: integral component of peroxisomal membrane (GO:0005779);; Biological Process: fatty acid beta-oxidation (GO:0006635);; Biological Process: peroxisomal long-chain fatty acid import (GO:0015910);; Biological Process: fatty-acyl-CoA transport (GO:00159…	K15628|0|fme:FOMMEDRAFT_17828|K15628 ATP-binding cassette, subfamily D (ALD), peroxisomal long-chain fatty acid import protein | (RefSeq) hypothetical protein	[I]	Lipid transport and metabolism	ABC transporter transmembrane region 2;; ABC transporter	Peroxisomal long-chain fatty acid import protein 2 OS=Saccharomyces cerevisiae (strain ATCC 204508 / S288c) OX=559292 GN=PXA1 PE=1 SV=2	S	Function unknown	hypothetical protein A7U60_g5106 [Sanghuangporus baumii]	biological process: single-organism process (GO:0044699);; biological process: localization (GO:0051179);; molecular function: transporter activity (GO:0005215);; molecular function: binding (GO:0005488);; cellular component: cell (GO:0005623);; cellular component: membrane (GO:0016020);; cellular component: organelle (GO:0043226);; cellular component: organelle part (GO:0044422);; cellular compo…	ABC transporters (ko02010);; Peroxisome (ko04146)	1	p3	(TAT)7	21	88	108	ACTGTTGGACGACGTGACTG	59.782	20	ACATTGCGAGAGACTGCCTT	60.02	20	248	19	266	ACTGTTGGACGACGTGACTG	59.782	20
c12382.graph_c0	200.16	404.19	314.3	551.99	549.27	417.53	528.74	528.91	391.05	675.37	420.67	560.57	0.62397972	up	0.603499665	up	0.784162737	up	[J]	Translation, ribosomal structure and biogenesis	Molecular Function: nucleotide binding (GO:0000166);; Molecular Function: structural constituent of ribosome (GO:0003735);; Cellular Component: ribosome (GO:0005840);; Biological Process: translation (GO:0006412);;	K02974|1.81921e-82|fme:FOMMEDRAFT_19233|K02974 small subunit ribosomal protein S24e | (RefSeq) hypothetical protein	[J]	Translation, ribosomal structure and biogenesis	Ribosomal protein S24e	40S ribosomal protein S24 OS=Chaetomium thermophilum (strain DSM 1495 / CBS 144.50 / IMI 039719) OX=759272 GN=CTHT_0041970.2 PE=1 SV=1	J	Translation, ribosomal structure and biogenesis	hypothetical protein A7U60_g537 [Sanghuangporus baumii]	molecular function: binding (GO:0005488);; molecular function: structural molecule activity (GO:0005198);; cellular component: cell (GO:0005623);; cellular component: macromolecular complex (GO:0032991);; cellular component: organelle (GO:0043226);; cellular component: cell part (GO:0044464);; biological process: metabolic process (GO:0008152);; biological process: cellular process (GO:0009987)	Ribosome (ko03010)	--	--	--	--	--	--	--	--	--	--	--	--	--	--	--	--	--	--
c12388.graph_c0	102.31	110.37	190.69	34.36	51.75	80.03	578.14	318.9	217.99	570.84	438.29	340.83	-0.876279666	down	1.142811948	up	1.526895413	up	[I]	Lipid transport and metabolism	Biological Process: metabolic process (GO:0008152);; Molecular Function: transferase activity, transferring acyl groups other than amino-acyl groups (GO:0016747);;	--	[I]	Lipid transport and metabolism	Thiolase, N-terminal domain;; Thiolase, C-terminal domain;; 3-Oxoacyl-[acyl-carrier-protein (ACP)] synthase III	3-ketoacyl-CoA thiolase, peroxisomal OS=Yarrowia lipolytica (strain CLIB 122 / E 150) OX=284591 GN=POT1 PE=3 SV=1	I	Lipid transport and metabolism	thiolase [Fomitiporia mediterranea MF3/22]	biological process: metabolic process (GO:0008152);; molecular function: catalytic activity (GO:0003824)	--	--	--	--	--	--	--	--	--	--	--	--	--	--	--	--	--	--	--
c12403.graph_c0	13.69	8.93	12.45	7.56	55.91	24.76	27.94	31.61	36.87	46.5	66.89	44.65	0.658797724	up	1.249314375	up	1.926102454	up	--	--	--	--	--	--	--	--	--	--	hypothetical protein A7U60_g1436 [Sanghuangporus baumii]	--	--	--	--	--	--	--	--	--	--	--	--	--	--	--	--	--	--	--	--
c12480.graph_c0	11.22	10.48	14.82	8.89	45.51	31.52	32.4	33.32	41.83	57.96	70.99	55.15	0.709759612	up	1.377203162	up	2.14739272	up	--	--	--	--	--	--	--	--	--	--	hypothetical protein A7U60_g7931 [Sanghuangporus baumii]	--	--	--	--	--	--	--	--	--	--	--	--	--	--	--	--	--	--	--	--
c12529.graph_c0	66.49	146.72	124.8	249.93	251.25	124.45	203.67	239.42	171.82	309.93	171.58	242.88	0.657072196	up	0.761174241	up	0.976464741	up	[J]	Translation, ribosomal structure and biogenesis	--	K02936|5.18257e-160|fme:FOMMEDRAFT_26649|K02936 large subunit ribosomal protein L7Ae | (RefSeq) L30e-like protein	[J]	Translation, ribosomal structure and biogenesis	Ribosomal protein L7Ae/L30e/S12e/Gadd45 family	60S ribosomal protein L8 OS=Schizosaccharomyces pombe (strain 972 / ATCC 24843) OX=284812 GN=rpl8 PE=1 SV=3	J	Translation, ribosomal structure and biogenesis	L30e-like protein [Sanghuangporus baumii]	--	Ribosome (ko03010)	--	--	--	--	--	--	--	--	--	--	--	--	--	--	--	--	--	--
c12561.graph_c0	55.38	148.07	108.22	205.19	202.2	159.05	178.63	234.95	173.98	285.01	170.77	257.75	0.682806225	up	0.800619271	up	1.052389654	up	[J]	Translation, ribosomal structure and biogenesis	Molecular Function: structural constituent of ribosome (GO:0003735);; Cellular Component: ribosome (GO:0005840);; Biological Process: translation (GO:0006412);;	K02957|2.26362e-52|cci:CC1G_11854|K02957 small subunit ribosomal protein S15Ae | (RefSeq) 40S ribosomal protein S22	[J]	Translation, ribosomal structure and biogenesis	--	40S ribosomal protein S22 OS=Agaricus bisporus OX=5341 GN=rps22 PE=2 SV=1	J	Translation, ribosomal structure and biogenesis	40S ribosomal protein S22 [Coprinopsis cinerea okayama7#130]	molecular function: structural molecule activity (GO:0005198);; cellular component: cell (GO:0005623);; cellular component: macromolecular complex (GO:0032991);; cellular component: organelle (GO:0043226);; cellular component: cell part (GO:0044464);; biological process: metabolic process (GO:0008152);; biological process: cellular process (GO:0009987)	Ribosome (ko03010)	--	--	--	--	--	--	--	--	--	--	--	--	--	--	--	--	--	--
c12601.graph_c0	325.75	700.11	523	1101.2	1255.47	592.18	929.17	1193.91	591.42	1262.35	716.74	1180.84	0.722063863	up	0.709891532	up	0.924493262	up	--	--	Molecular Function: structural constituent of ribosome (GO:0003735);; Biological Process: translation (GO:0006412);; Cellular Component: cytosolic small ribosomal subunit (GO:0022627);;	K02951|3.21397e-89|psq:PUNSTDRAFT_65252|K02951 small subunit ribosomal protein S12e | (RefSeq) 40S ribosomal protein S12	[J]	Translation, ribosomal structure and biogenesis	Ribosomal protein L7Ae/L30e/S12e/Gadd45 family	40S ribosomal protein S12-A OS=Schizosaccharomyces pombe (strain 972 / ATCC 24843) OX=284812 GN=rps1201 PE=3 SV=1	J	Translation, ribosomal structure and biogenesis	hypothetical protein A7U60_g5718 [Sanghuangporus baumii]	molecular function: structural molecule activity (GO:0005198);; biological process: metabolic process (GO:0008152);; biological process: cellular process (GO:0009987);; cellular component: cell (GO:0005623);; cellular component: macromolecular complex (GO:0032991);; cellular component: organelle (GO:0043226);; cellular component: organelle part (GO:0044422);; cellular component: cell part (GO:004…	Ribosome (ko03010)	--	--	--	--	--	--	--	--	--	--	--	--	--	--	--	--	--	--
c12605.graph_c0	16.32	28.43	21.99	39.74	39.59	30.72	37.75	43.71	36.95	48.86	38.98	43.47	0.621635583	up	0.757383115	up	0.92620712	up	--	--	Molecular Function: structural constituent of ribosome (GO:0003735);; Cellular Component: ribosome (GO:0005840);; Biological Process: translation (GO:0006412);;	--	[J]	Translation, ribosomal structure and biogenesis	--	60S ribosomal protein L39 OS=Candida albicans OX=5476 GN=RPL39 PE=3 SV=1	J	Translation, ribosomal structure and biogenesis	hypothetical protein A7U60_g6090 [Sanghuangporus baumii]	molecular function: structural molecule activity (GO:0005198);; cellular component: cell (GO:0005623);; cellular component: macromolecular complex (GO:0032991);; cellular component: organelle (GO:0043226);; cellular component: cell part (GO:0044464);; biological process: metabolic process (GO:0008152);; biological process: cellular process (GO:0009987)	--	--	--	--	--	--	--	--	--	--	--	--	--	--	--	--	--	--	--
c12672.graph_c0	80.26	220.93	126.33	329.05	342.56	191.84	305.12	347.52	203.04	445.45	229.77	368.19	0.746111899	up	0.844389861	up	1.107400714	up	[J]	Translation, ribosomal structure and biogenesis	Molecular Function: RNA binding (GO:0003723);; Molecular Function: structural constituent of ribosome (GO:0003735);; Biological Process: translation (GO:0006412);; Cellular Component: small ribosomal subunit (GO:0015935);;	K02981|1.17444e-151|fme:FOMMEDRAFT_140778|K02981 small subunit ribosomal protein S2e | (RefSeq) 40S ribosomal protein S2	[J]	Translation, ribosomal structure and biogenesis	Ribosomal protein S5, N-terminal domain;; Ribosomal protein S5, C-terminal domain	40S ribosomal protein S2 OS=Schizosaccharomyces pombe (strain 972 / ATCC 24843) OX=284812 GN=rps2 PE=1 SV=1	J	Translation, ribosomal structure and biogenesis	40S ribosomal protein S2 [Fomitiporia mediterranea MF3/22]	molecular function: binding (GO:0005488);; molecular function: structural molecule activity (GO:0005198);; biological process: metabolic process (GO:0008152);; biological process: cellular process (GO:0009987);; cellular component: cell (GO:0005623);; cellular component: macromolecular complex (GO:0032991);; cellular component: organelle (GO:0043226);; cellular component: organelle part (GO:00444…	Ribosome (ko03010)	--	--	--	--	--	--	--	--	--	--	--	--	--	--	--	--	--	--
c12694.graph_c0	185.98	198.01	206.69	353.17	1043.02	215.51	416.73	314.47	210.31	640.35	518.73	327.9	0.853950177	up	0.602591305	up	1.221414909	up	--	--	Molecular Function: binding (GO:0005488);;	--	--	--	Ricin-type beta-trefoil lectin domain-like	--	S	Function unknown	ricin B-like lectin, partial [Fomitiporia mediterranea MF3/22]	molecular function: binding (GO:0005488)	--	--	--	--	--	--	--	--	--	--	--	--	--	--	--	--	--	--	--
c12729.graph_c0	53.32	60.04	67.14	38.54	17.8	28.25	19.52	12.87	14.53	11.64	21.45	12.6	-0.793285444	down	-1.770052952	down	-1.745159604	down	--	--	--	--	--	--	--	--	S	Function unknown	Dicarboxylic amino acid permease [Sanghuangporus baumii]	--	--	--	--	--	--	--	--	--	--	--	--	--	--	--	--	--	--	--	--
c12729.graph_c1	56.63	86.98	97.42	62	22.92	21.6	28	10.47	13.25	14.96	17.7	12.84	-0.745910165	down	-1.857492255	down	-2.182294969	down	--	--	--	--	--	--	--	--	--	--	Dicarboxylic amino acid permease [Sanghuangporus baumii]	--	--	--	--	--	--	--	--	--	--	--	--	--	--	--	--	--	--	--	--
c12792.graph_c0	1.86	2.74	2.69	1.15	1.19	1.59	112.07	19.89	218.67	69.59	67.99	39.35	-0.629998955	down	1.771663085	up	4.050440093	up	[G]	Carbohydrate transport and metabolism	Molecular Function: zinc ion binding (GO:0008270);; Molecular Function: oxidoreductase activity (GO:0016491);; Biological Process: oxidation-reduction process (GO:0055114);;	--	[Q]	Secondary metabolites biosynthesis, transport and catabolism	Zinc-binding dehydrogenase;; Zinc-binding dehydrogenase;; Alanine dehydrogenase/PNT, C-terminal domain;; Alcohol dehydrogenase GroES-like domain	NADP-dependent alcohol dehydrogenase 7 OS=Saccharomyces cerevisiae (strain ATCC 204508 / S288c) OX=559292 GN=ADH7 PE=1 SV=1	C	Energy production and conversion	GroES-like protein [Sanghuangporus baumii]	molecular function: binding (GO:0005488);; biological process: metabolic process (GO:0008152);; biological process: single-organism process (GO:0044699);; molecular function: catalytic activity (GO:0003824)	--	--	--	--	--	--	--	--	--	--	--	--	--	--	--	--	--	--	--
c12902.graph_c0	2.41	2.02	4.71	7.53	6.41	4.74	7.58	16.69	9.36	9.98	5.18	17.06	0.622295629	up	1.294984025	up	1.21915377	up	--	--	--	--	--	--	--	--	--	--	hypothetical protein MGU_09450 [Metarhizium guizhouense ARSEF 977]	--	--	--	--	--	--	--	--	--	--	--	--	--	--	--	--	--	--	--	--
c12967.graph_c0	27.68	27.3	50.84	14.81	21.85	15.5	104.67	90.72	79.39	104.08	108.47	92.38	-0.786162183	down	1.16527198	up	1.353755287	up	[I]	Lipid transport and metabolism	Cellular Component: membrane (GO:0016020);; Molecular Function: hydrolase activity (GO:0016787);;	K01052|0|fme:FOMMEDRAFT_101450|K01052 lysosomal acid lipase/cholesteryl ester hydrolase [EC:3.1.1.13] | (RefSeq) alpha/beta-hydrolase	[I]	Lipid transport and metabolism	alpha/beta hydrolase fold;; Partial alpha/beta-hydrolase lipase region	Probable lipase C16A3.12c OS=Schizosaccharomyces pombe (strain 972 / ATCC 24843) OX=284812 GN=SPBC16A3.12c PE=3 SV=2	S	Function unknown	alpha/beta-hydrolase [Sanghuangporus baumii]	cellular component: membrane (GO:0016020);; molecular function: catalytic activity (GO:0003824)	Steroid biosynthesis (ko00100)	--	--	--	--	--	--	--	--	--	--	--	--	--	--	--	--	--	--
c12989.graph_c1	9.09	12.06	9.23	12.02	28.69	19	27.42	21.96	37.77	34.16	33.35	25.51	0.748773379	up	1.351221525	up	1.538470004	up	--	--	--	--	--	--	--	--	--	--	hypothetical protein A7U60_g6948 [Sanghuangporus baumii]	--	--	--	--	--	--	--	--	--	--	--	--	--	--	--	--	--	--	--	--
c13016.graph_c0	29.79	66.7	41	87.53	97.06	72.65	96.31	100.12	90.07	126.2	79.46	102.28	0.740589796	up	0.946714993	up	1.049094991	up	[QR]	Secondary metabolites biosynthesis, transport and catabolism ;; General function prediction only	Molecular Function: structural constituent of ribosome (GO:0003735);; Cellular Component: nucleus (GO:0005634);; Cellular Component: cytosol (GO:0005829);; Cellular Component: ribosome (GO:0005840);; Biological Process: rRNA processing (GO:0006364);; Biological Process: translation (GO:0006412);; Biological Process: ribosomal small subunit biogenesis (GO:0042274);;	K07119|6.25422e-49|fme:FOMMEDRAFT_147356|K07119 uncharacterized protein | (RefSeq) NAD-binding protein	[J]	Translation, ribosomal structure and biogenesis	N-terminal domain of oxidoreductase;; Ribosomal protein S21e	40S ribosomal protein S21 OS=Ashbya gossypii (strain ATCC 10895 / CBS 109.51 / FGSC 9923 / NRRL Y-1056) OX=284811 GN=RPS21 PE=3 SV=1	J	Translation, ribosomal structure and biogenesis	NAD-binding protein [Fomitiporia mediterranea MF3/22]	molecular function: structural molecule activity (GO:0005198);; cellular component: cell (GO:0005623);; cellular component: organelle (GO:0043226);; cellular component: cell part (GO:0044464);; cellular component: macromolecular complex (GO:0032991);; biological process: metabolic process (GO:0008152);; biological process: cellular process (GO:0009987);; biological process: cellular component org…	--	--	--	--	--	--	--	--	--	--	--	--	--	--	--	--	--	--	--
c13039.graph_c0	27.93	16.12	21.11	28.11	113.85	36.71	43.54	76.82	35.57	72.38	115.75	67.33	0.800148881	up	0.976932881	up	1.678229817	up	--	--	--	--	--	--	Protein of unknown function (DUF4449)	Uncharacterized protein C32A11.02c OS=Schizosaccharomyces pombe (strain 972 / ATCC 24843) OX=284812 GN=SPAC32A11.02c PE=4 SV=1	S	Function unknown	hypothetical protein A7U60_g3407 [Sanghuangporus baumii]	--	--	--	--	--	--	--	--	--	--	--	--	--	--	--	--	--	--	--	--
c13074.graph_c0	43.7	94.32	62.47	146.96	138.04	78.58	126.36	141.83	96.71	167.04	99.87	136.52	0.663108229	up	0.766764543	up	0.913285179	up	[J]	Translation, ribosomal structure and biogenesis	Molecular Function: structural constituent of ribosome (GO:0003735);; Cellular Component: ribosome (GO:0005840);; Biological Process: translation (GO:0006412);;	K02910|4.58966e-81|fme:FOMMEDRAFT_156978|K02910 large subunit ribosomal protein L31e | (RefSeq) ribosomal protein L31e	[J]	Translation, ribosomal structure and biogenesis	Ribosomal protein L31e	60S ribosomal protein L31-B OS=Saccharomyces cerevisiae (strain ATCC 204508 / S288c) OX=559292 GN=RPL31B PE=1 SV=1	J	Translation, ribosomal structure and biogenesis	ribosomal protein L31e [Fomitiporia mediterranea MF3/22]	molecular function: structural molecule activity (GO:0005198);; cellular component: cell (GO:0005623);; cellular component: macromolecular complex (GO:0032991);; cellular component: organelle (GO:0043226);; cellular component: cell part (GO:0044464);; biological process: metabolic process (GO:0008152);; biological process: cellular process (GO:0009987)	Ribosome (ko03010)	--	--	--	--	--	--	--	--	--	--	--	--	--	--	--	--	--	--
c13146.graph_c0	105.68	59.31	121.63	26.86	33.82	61.65	209.59	196.94	122.31	231.8	201.74	194.84	-0.81610535	down	0.692483273	up	0.970753334	up	[C]	Energy production and conversion	Biological Process: tricarboxylic acid cycle (GO:0006099);; Molecular Function: transferase activity, transferring acyl groups, acyl groups converted into alkyl on transfer (GO:0046912);;	K01647|0|dsq:DICSQDRAFT_153089|K01647 citrate synthase [EC:2.3.3.1] | (RefSeq) peroxysomal citrate synthase	[C]	Energy production and conversion	Citrate synthase, C-terminal domain	Citrate synthase, mitochondrial OS=Neurospora crassa (strain ATCC 24698 / 74-OR23-1A / CBS 708.71 / DSM 1257 / FGSC 987) OX=367110 GN=cit-1 PE=2 SV=2	C	Energy production and conversion	peroxysomal citrate synthase [Phellinus noxius]	biological process: metabolic process (GO:0008152);; biological process: cellular process (GO:0009987);; biological process: single-organism process (GO:0044699);; molecular function: catalytic activity (GO:0003824)	Citrate cycle (TCA cycle) (ko00020);; Glyoxylate and dicarboxylate metabolism (ko00630);; Biosynthesis of antibiotics (ko01130);; Carbon metabolism (ko01200);; 2-Oxocarboxylic acid metabolism (ko01210);; Biosynthesis of amino acids (ko01230)	1	p3	(CAC)5	15	129	143	GCAAGTACACGATCGCATGT	59.753	20	GACCGTCAAGGAGTCCTCAG	59.835	20	228	17	244	GCAAGTACACGATCGCATGT	59.753	20
c13179.graph_c0	14.88	8.01	11.92	13.81	120.34	15.82	54.39	96.8	36.94	119.86	167.22	86.89	0.837439517	up	1.889132874	up	2.963556402	up	--	--	--	--	--	--	--	Probable GPI-anchored cupredoxin ARB_05732-1 OS=Arthroderma benhamiae (strain ATCC MYA-4681 / CBS 112371) OX=663331 GN=ARB_05732-1 PE=1 SV=1	S	Function unknown	hypothetical protein FOMMEDRAFT_37181, partial [Fomitiporia mediterranea MF3/22]	--	--	--	--	--	--	--	--	--	--	--	--	--	--	--	--	--	--	--	--
c13214.graph_c0	52.29	34.23	30.52	49.03	112.14	58.37	91.7	111.39	131	120.23	121.98	117.74	0.640421373	up	1.285434408	up	1.454688425	up	[I]	Lipid transport and metabolism	--	--	[V]	Defense mechanisms	alpha/beta hydrolase fold	Versiconal hemiacetal acetate esterase OS=Dothistroma septosporum (strain NZE10 / CBS 128990) OX=675120 GN=Est1 PE=2 SV=1	I	Lipid transport and metabolism	Alpha/beta hydrolase fold-3 [Sanghuangporus baumii]	--	--	1	p2	(CT)14	28	14	41	--	--	--	--	--	--	--	--	--	--	--	--
c13242.graph_c0	6.4	13.27	10.47	8.16	16.49	58.17	20.41	22.43	73.55	19.61	19.19	29.77	0.707750452	up	1.381382184	up	1.064860476	up	--	--	--	--	--	--	--	--	--	--	hypothetical protein FOMMEDRAFT_170515 [Fomitiporia mediterranea MF3/22]	--	--	--	--	--	--	--	--	--	--	--	--	--	--	--	--	--	--	--	--
c13344.graph_c0	7.37	10.81	8.91	14.25	31.04	11.36	26.11	21.23	15.33	32.21	28.68	20.86	0.743199888	up	1.083047557	up	1.494876794	up	[O]	Posttranslational modification, protein turnover, chaperones	Cellular Component: membrane (GO:0016020);; Molecular Function: hydrolase activity (GO:0016787);;	--	[OR]	--	Peptidase family M28	Vacuolar membrane protease OS=Schizophyllum commune (strain H4-8 / FGSC 9210) OX=578458 GN=SCHCODRAFT_69280 PE=3 SV=1	S	Function unknown	Zn-dependent exopeptidase [Sanghuangporus baumii]	cellular component: membrane (GO:0016020);; molecular function: catalytic activity (GO:0003824)	--	--	--	--	--	--	--	--	--	--	--	--	--	--	--	--	--	--	--
c13359.graph_c0	131.28	87.37	132.27	61.19	62.01	76.66	223.59	202.67	194.14	219.38	212.4	210.16	-0.672060452	down	0.699962249	up	0.777925495	up	[I]	Lipid transport and metabolism	Molecular Function: 3-hydroxyacyl-CoA dehydrogenase activity (GO:0003857);; Biological Process: fatty acid metabolic process (GO:0006631);; Biological Process: oxidation-reduction process (GO:0055114);; Molecular Function: NAD+ binding (GO:0070403);;	K00074|0|fme:FOMMEDRAFT_25263|K00074 3-hydroxybutyryl-CoA dehydrogenase [EC:1.1.1.157] | (RefSeq) hypothetical protein	[I]	Lipid transport and metabolism	3-hydroxyacyl-CoA dehydrogenase, NAD binding domain;; 3-hydroxyacyl-CoA dehydrogenase, C-terminal domain	--	I	Lipid transport and metabolism	3-hydroxybutyryl- dehydrogenase [Phellinus noxius]	biological process: metabolic process (GO:0008152);; biological process: single-organism process (GO:0044699);; molecular function: catalytic activity (GO:0003824);; biological process: cellular process (GO:0009987);; molecular function: binding (GO:0005488)	Phenylalanine metabolism (ko00360);; Butanoate metabolism (ko00650)	--	--	--	--	--	--	--	--	--	--	--	--	--	--	--	--	--	--
c13363.graph_c0	2.72	1.61	2.02	0.86	0.64	1.73	1.21	0.93	0.59	0.74	0.62	1.09	-0.596349344	down	-0.951151632	down	-1.077596564	down	--	--	--	--	--	--	--	--	--	--	hypothetical protein FOMMEDRAFT_146910 [Fomitiporia mediterranea MF3/22]	--	--	--	--	--	--	--	--	--	--	--	--	--	--	--	--	--	--	--	--
c13377.graph_c0	3.89	11.08	6.04	15.47	23.4	7.63	12.45	14.23	10.1	12.76	11.34	12.07	0.725250605	up	0.68300989	up	0.702592344	up	--	--	Biological Process: mitotic cell cycle (GO:0007067);; Biological Process: chromosome condensation (GO:0030261);;	K06676|0|fme:FOMMEDRAFT_75044|K06676 condensin complex subunit 2 | (RefSeq) barren	[BD]	--	Condensin complex subunit 2	Condensin complex subunit 2 OS=Schizosaccharomyces pombe (strain 972 / ATCC 24843) OX=284812 GN=cnd2 PE=1 SV=1	BD	--	barren [Sanghuangporus baumii]	biological process: cellular process (GO:0009987);; biological process: cellular component organization or biogenesis (GO:0071840)	Cell cycle - yeast (ko04111)	--	--	--	--	--	--	--	--	--	--	--	--	--	--	--	--	--	--
c13509.graph_c1	15.86	10.17	12.71	10.9	39.91	27.18	27.19	16.93	33.02	23.33	36.78	15.53	0.65179923	up	0.788445751	up	0.757100019	up	--	--	--	--	--	--	Fungal Zn(2)-Cys(6) binuclear cluster domain	--	--	--	--	--	--	1	p3	(AGC)6	18	3571	3588	--	--	--	--	--	--	--	--	--	--	--	--
c13574.graph_c0	63.44	49.56	81.53	24.9	27.68	53.88	165.85	163.94	189.16	152.96	166.29	179.65	-0.606102691	down	1.227974314	up	1.235891093	up	--	--	Molecular Function: catalytic activity (GO:0003824);; Cellular Component: integral component of membrane (GO:0016021);;	--	--	--	--	--	S	Function unknown	hypothetical protein FOMMEDRAFT_17095 [Fomitiporia mediterranea MF3/22]	molecular function: catalytic activity (GO:0003824);; cellular component: membrane (GO:0016020);; cellular component: membrane part (GO:0044425)	--	--	--	--	--	--	--	--	--	--	--	--	--	--	--	--	--	--	--
c13659.graph_c0	4.83	6.2	5.38	10.47	17.7	4.78	12.94	10.61	8.19	13.31	11.13	9.5	0.667094249	up	0.811296766	up	0.958843212	up	--	--	--	K11675|1.12317e-94|pco:PHACADRAFT_110804|K11675 Ino eighty subunit 1 | (RefSeq) hypothetical protein	--	--	--	Ino eighty subunit 1 OS=Emericella nidulans (strain FGSC A4 / ATCC 38163 / CBS 112.46 / NRRL 194 / M139) OX=227321 GN=AN10560 PE=3 SV=1	S	Function unknown	hypothetical protein SCHPADRAFT_907169 [Schizopora paradoxa]	--	--	--	--	--	--	--	--	--	--	--	--	--	--	--	--	--	--	--	--
c13715.graph_c0	16.28	15.38	22.96	10.76	12.12	10.3	35.55	35.69	24.92	35.53	31.25	33.69	-0.60069248	down	0.637414386	up	0.731306594	up	[I]	Lipid transport and metabolism	--	--	--	--	MYND finger;; Thioesterase-like superfamily	--	S	Function unknown	hypothetical protein A7U60_g3095 [Sanghuangporus baumii]	--	--	--	--	--	--	--	--	--	--	--	--	--	--	--	--	--	--	--	--
c13716.graph_c0	13.33	19.09	20.79	15.43	73.78	24.71	32.49	46.3	39.6	49.06	39.46	47.51	0.616484058	up	1.024623892	up	1.266070825	up	[G]	Carbohydrate transport and metabolism	--	K11593|0|fme:FOMMEDRAFT_136380|K11593 eukaryotic translation initiation factor 2C | (RefSeq) Piwi-domain-containing protein	[J]	Translation, ribosomal structure and biogenesis	PAZ domain;; Sugar (and other) transporter;; Major Facilitator Superfamily;; Fungal trichothecene efflux pump (TRI12);; Piwi domain;; Sugar (and other) transporter	High-affinity glucose transporter OS=Kluyveromyces lactis (strain ATCC 8585 / CBS 2359 / DSM 70799 / NBRC 1267 / NRRL Y-1140 / WM37) OX=284590 GN=HGT1 PE=3 SV=1	G	Carbohydrate transport and metabolism	Piwi-domain-containing protein [Fomitiporia mediterranea MF3/22]	--	--	--	--	--	--	--	--	--	--	--	--	--	--	--	--	--	--	--	--
c13810.graph_c0	2.3	1.88	1.76	2.26	5.47	4.09	3.35	2.8	3.95	4.83	3.19	2.62	0.661886697	up	0.637123656	up	0.687205424	up	--	--	Cellular Component: membrane (GO:0016020);;	--	--	--	--	--	S	Function unknown	hypothetical protein A7U60_g5807 [Sanghuangporus baumii]	cellular component: membrane (GO:0016020)	--	--	--	--	--	--	--	--	--	--	--	--	--	--	--	--	--	--	--
c13919.graph_c0	3.35	6.97	6.91	4.82	35.53	6.74	9.04	26.42	11.61	9.27	7.99	23.62	0.625818882	up	1.032711192	up	0.92516432	up	[EH]	Amino acid transport and metabolism ;; Coenzyme transport and metabolism	Molecular Function: nucleic acid binding (GO:0003676);; Biological Process: nitrogen compound metabolic process (GO:0006807);; Molecular Function: oxidoreductase activity (GO:0016491);; Biological Process: cellular metabolic process (GO:0044237);; Biological Process: primary metabolic process (GO:0044238);; Biological Process: single-organism metabolic process (GO:0044710);; Biological Process: o…	--	--	--	Acetohydroxy acid isomeroreductase, NADPH-binding domain;; NADP oxidoreductase coenzyme F420-dependent	Ketol-acid reductoisomerase, mitochondrial OS=Neurospora crassa (strain ATCC 24698 / 74-OR23-1A / CBS 708.71 / DSM 1257 / FGSC 987) OX=367110 GN=ilv-2 PE=3 SV=2	E	Amino acid transport and metabolism	splicing factor CC1 [Phellinus noxius]	molecular function: binding (GO:0005488);; biological process: metabolic process (GO:0008152);; biological process: single-organism process (GO:0044699);; molecular function: catalytic activity (GO:0003824);; biological process: cellular process (GO:0009987)	--	--	--	--	--	--	--	--	--	--	--	--	--	--	--	--	--	--	--
c13946.graph_c0	98.65	169.81	138.38	80.57	50.87	100.37	73.25	94.42	66.53	76.41	56.49	100.35	-0.614188289	down	-0.714082673	down	-0.702836605	down	[QV]	Secondary metabolites biosynthesis, transport and catabolism ;; Defense mechanisms	Molecular Function: monooxygenase activity (GO:0004497);; Molecular Function: iron ion binding (GO:0005506);; Molecular Function: oxidoreductase activity, acting on paired donors, with incorporation or reduction of molecular oxygen (GO:0016705);; Molecular Function: hydrolase activity, acting on carbon-nitrogen (but not peptide) bonds (GO:0016810);; Molecular Function: heme binding (GO:0020037);;…	--	[Q]	Secondary metabolites biosynthesis, transport and catabolism	Cytochrome P450	O-methylsterigmatocystin oxidoreductase OS=Aspergillus parasiticus (strain ATCC 56775 / NRRL 5862 / SRRC 143 / SU-1) OX=1403190 GN=aflQ PE=1 SV=1	Q	Secondary metabolites biosynthesis, transport and catabolism	cytochrome P450 [Sanghuangporus baumii]	biological process: metabolic process (GO:0008152);; biological process: single-organism process (GO:0044699);; molecular function: catalytic activity (GO:0003824);; molecular function: binding (GO:0005488)	--	--	--	--	--	--	--	--	--	--	--	--	--	--	--	--	--	--	--
c14016.graph_c1	16.25	28.1	29.73	40.11	141.27	29.69	78.92	42.07	27.23	102.82	81.67	31.69	0.750076803	up	0.641489947	up	1.077224419	up	--	--	Cellular Component: mitochondrial inner membrane (GO:0005743);; Biological Process: ethanol metabolic process (GO:0006067);; Cellular Component: integral component of membrane (GO:0016021);;	K13348|2.55083e-86|fme:FOMMEDRAFT_107423|K13348 protein Mpv17 | (RefSeq) hypothetical protein	[R]	General function prediction only	Mpv17 / PMP22 family;; Prefoldin subunit	Protein SYM1 OS=Ustilago maydis (strain 521 / FGSC 9021) OX=237631 GN=SYM1 PE=3 SV=1	S	Function unknown	hypothetical protein FOMMEDRAFT_107423 [Fomitiporia mediterranea MF3/22]	cellular component: cell (GO:0005623);; cellular component: membrane (GO:0016020);; cellular component: organelle (GO:0043226);; cellular component: organelle part (GO:0044422);; cellular component: cell part (GO:0044464);; biological process: metabolic process (GO:0008152);; biological process: single-organism process (GO:0044699);; cellular component: membrane part (GO:0044425)	Peroxisome (ko04146)	--	--	--	--	--	--	--	--	--	--	--	--	--	--	--	--	--	--
c14026.graph_c0	30.16	49.05	43.81	45.98	57.81	113.42	49.01	91.79	137.56	58.31	53.67	89.38	0.588817404	up	0.94928633	up	0.657514275	up	[CO]	Energy production and conversion ;; Posttranslational modification, protein turnover, chaperones	--	--	[R]	General function prediction only	Tetratricopeptide repeat;; Tetratricopeptide repeat;; Tetratricopeptide repeat;; Tetratricopeptide repeat;; Tetratricopeptide repeat;; Tetratricopeptide repeat;; Tetratricopeptide repeat;; Tetratricopeptide repeat;; Tetratricopeptide repeat;; TPR repeat;; Tetratricopeptide repeat;; Tetratricopeptide repeat;; Anaphase-promoting complex, cyclosome, subunit 3;; Tetratricopeptide repeat;; ChAPs (Chs5…	General transcriptional corepressor ssn6 OS=Schizosaccharomyces pombe (strain 972 / ATCC 24843) OX=284812 GN=ssn6 PE=1 SV=1	S	Function unknown	hypothetical protein A7U60_g3607 [Sanghuangporus baumii]	--	--	4	p3	(TCC)6	18	4533	4550	TGATGTCTACTGGGCCTTCC	60.073	20	TTAACCGCGTCTGCTTCTTT	60.018	20	169	4501	4669	GATGTCTACTGGGCCTTCCA	60.073	20
c14027.graph_c0	1.99	6.06	2.34	9.36	13.92	3.83	6.15	6.51	5.82	6.96	5.93	4.91	0.797356235	up	0.68422244	up	0.665797822	up	--	--	Molecular Function: tRNA binding (GO:0000049);; Molecular Function: magnesium ion binding (GO:0000287);; Molecular Function: phenylalanine-tRNA ligase activity (GO:0004826);; Molecular Function: ATP binding (GO:0005524);; Cellular Component: nucleus (GO:0005634);; Biological Process: phenylalanyl-tRNA aminoacylation (GO:0006432);; Biological Process: mitotic chromosome condensation (GO:0007076);;…	K06677|0|fme:FOMMEDRAFT_171558|K06677 condensin complex subunit 1 | (RefSeq) hypothetical protein	[BD]	--	non-SMC mitotic condensation complex subunit 1, N-term;; non-SMC mitotic condensation complex subunit 1;; HEAT repeats	Condensin complex subunit 1 OS=Schizosaccharomyces pombe (strain 972 / ATCC 24843) OX=284812 GN=cnd1 PE=1 SV=1	BD	--	hypothetical protein A7U60_g8111 [Sanghuangporus baumii]	molecular function: binding (GO:0005488);; molecular function: catalytic activity (GO:0003824);; cellular component: cell (GO:0005623);; cellular component: organelle (GO:0043226);; cellular component: cell part (GO:0044464);; biological process: metabolic process (GO:0008152);; biological process: cellular process (GO:0009987);; biological process: single-organism process (GO:0044699);; biologic…	Cell cycle - yeast (ko04111)	--	--	--	--	--	--	--	--	--	--	--	--	--	--	--	--	--	--
c14032.graph_c0	10.99	45.7	26.44	8.6	10.38	9.18	14.44	9.58	8.88	14.89	10.48	8.21	-0.996220299	down	-1.005542136	down	-0.999168982	down	--	--	Molecular Function: potassium ion transmembrane transporter activity (GO:0015079);; Cellular Component: integral component of membrane (GO:0016021);; Biological Process: potassium ion transmembrane transport (GO:0071805);;	--	[P]	Inorganic ion transport and metabolism	Cation transport protein	High-affinity potassium transport protein OS=Saccharomyces uvarum OX=230603 GN=TRK1 PE=3 SV=1	P	Inorganic ion transport and metabolism	TrkH-domain-containing protein [Fomitiporia mediterranea MF3/22]	biological process: cellular process (GO:0009987);; biological process: single-organism process (GO:0044699);; biological process: localization (GO:0051179);; molecular function: transporter activity (GO:0005215);; cellular component: membrane (GO:0016020);; cellular component: membrane part (GO:0044425)	--	--	--	--	--	--	--	--	--	--	--	--	--	--	--	--	--	--	--
c14061.graph_c0	101.36	50.55	86.66	44.97	13.51	37.33	8.06	3.56	15.5	2.72	6.11	8.2	-0.798563651	down	-2.187994188	down	-2.974000577	down	[I]	Lipid transport and metabolism	--	K00020|1.60122e-155|fme:FOMMEDRAFT_17459|K00020 3-hydroxyisobutyrate dehydrogenase [EC:1.1.1.31] | (RefSeq) hypothetical protein	[R]	General function prediction only	NAD binding domain of 6-phosphogluconate dehydrogenase;; NAD-binding of NADP-dependent 3-hydroxyisobutyrate dehydrogenase	--	I	Lipid transport and metabolism	hypothetical protein A7U60_g6062 [Sanghuangporus baumii]	--	Valine, leucine and isoleucine degradation (ko00280)	--	--	--	--	--	--	--	--	--	--	--	--	--	--	--	--	--	--
c14225.graph_c2	11.81	24.4	22.24	31	36.95	28.54	6	9.47	11.24	3.73	10.04	11.14	0.627552444	up	-0.733509764	down	-0.847882388	down	--	--	--	--	--	--	--	--	S	Function unknown	endoplasmic reticulum-derived transport vesicle ERV46 [Sanghuangporus baumii]	--	--	--	--	--	--	--	--	--	--	--	--	--	--	--	--	--	--	--	--
c14287.graph_c0	2.73	2.88	4.38	3.74	9.14	5.86	12.6	64.9	24.77	19.73	9.11	62.48	0.622500539	up	2.220734371	up	1.440282888	up	[Q]	Secondary metabolites biosynthesis, transport and catabolism	--	K10531|0|fme:FOMMEDRAFT_77809|K10531 L-ornithine N5-oxygenase [EC:1.13.12.-] | (RefSeq) hypothetical protein	[Q]	Secondary metabolites biosynthesis, transport and catabolism	L-lysine 6-monooxygenase (NADPH-requiring);; FAD-NAD(P)-binding	L-ornithine N(5)-monooxygenase OS=Neosartorya fumigata (strain ATCC MYA-4609 / Af293 / CBS 101355 / FGSC A1100) OX=330879 GN=sidA PE=1 SV=1	Q	Secondary metabolites biosynthesis, transport and catabolism	hypothetical protein A7U60_g8885 [Sanghuangporus baumii]	--	--	--	--	--	--	--	--	--	--	--	--	--	--	--	--	--	--	--	--
c14325.graph_c0	53.23	104.63	77.01	167.97	142.42	89.05	142.54	147.71	94.4	173.02	112.15	154.18	0.611017559	up	0.636271372	up	0.838394494	up	[J]	Translation, ribosomal structure and biogenesis	Biological Process: ribosomal small subunit assembly (GO:0000028);; Molecular Function: structural constituent of ribosome (GO:0003735);; Biological Process: translation (GO:0006412);; Cellular Component: cytosolic small ribosomal subunit (GO:0022627);; Molecular Function: metal ion binding (GO:0046872);;	K02978|6.05293e-47|fme:FOMMEDRAFT_121984|K02978 small subunit ribosomal protein S27e | (RefSeq) 40S ribosomal protein S27	[J]	Translation, ribosomal structure and biogenesis	Ribosomal protein S27	40S ribosomal protein S27 OS=Schizosaccharomyces pombe (strain 972 / ATCC 24843) OX=284812 GN=rps27 PE=3 SV=1	J	Translation, ribosomal structure and biogenesis	40S ribosomal protein S27 [Laetiporus sulphureus 93-53]	biological process: cellular process (GO:0009987);; biological process: cellular component organization or biogenesis (GO:0071840);; molecular function: structural molecule activity (GO:0005198);; biological process: metabolic process (GO:0008152);; cellular component: cell (GO:0005623);; cellular component: macromolecular complex (GO:0032991);; cellular component: organelle (GO:0043226);; cellul…	Ribosome (ko03010)	--	--	--	--	--	--	--	--	--	--	--	--	--	--	--	--	--	--
c14407.graph_c0	1.89	5.09	2.41	10.51	12.4	2.76	6.67	5.63	4.33	6.7	4.89	4.13	0.823176885	up	0.707931272	up	0.669110806	up	[L]	Replication, recombination and repair	--	K11269|0|fme:FOMMEDRAFT_103893|K11269 chromosome transmission fidelity protein 18 | (RefSeq) P-loop containing nucleoside triphosphate hydrolase protein	[DL]	--	ATPase family associated with various cellular activities (AAA);; Rad17 cell cycle checkpoint protein;; Holliday junction DNA helicase ruvB N-terminus	Chromosome transmission fidelity protein 18 OS=Schizosaccharomyces pombe (strain 972 / ATCC 24843) OX=284812 GN=ctf18 PE=1 SV=1	O	Posttranslational modification, protein turnover, chaperones	P-loop containing nucleoside triphosphate hydrolase protein [Sanghuangporus baumii]	--	--	--	--	--	--	--	--	--	--	--	--	--	--	--	--	--	--	--	--
c14425.graph_c0	1.31	1.47	1.81	0.71	0.77	0.35	0.95	0.52	0.38	0.81	1.01	0.74	-0.75205187	down	-0.945178373	down	-0.662987039	down	--	--	--	--	--	--	--	--	--	--	--	--	--	--	--	--	--	--	--	--	--	--	--	--	--	--	--	--	--	--	--
c14437.graph_c0	0.76	3.24	1.75	3.8	7.19	2.38	3.88	4.85	3.85	5.23	4.22	4.45	0.694022291	up	0.884823739	up	1.052735281	up	--	--	--	K11498|0|fme:FOMMEDRAFT_128815|K11498 centromeric protein E | (RefSeq) kinesin-domain-containing protein	[Z]	Cytoskeleton	Kinesin motor domain;; Microtubule binding	Kinesin-like protein KIP2 OS=Ashbya gossypii (strain ATCC 10895 / CBS 109.51 / FGSC 9923 / NRRL Y-1056) OX=284811 GN=KIP2 PE=3 SV=1	Z	Cytoskeleton	kinesin-domain-containing protein [Sanghuangporus baumii]	--	--	--	--	--	--	--	--	--	--	--	--	--	--	--	--	--	--	--	--
c14534.graph_c0	2.23	2.22	1.88	3.62	3.15	3.3	2.95	4.19	4.15	3.21	2.77	3.86	0.58793146	up	0.734695408	up	0.594073775	up	--	--	--	--	--	--	--	--	--	--	hypothetical protein FOMMEDRAFT_158250 [Fomitiporia mediterranea MF3/22]	--	--	--	--	--	--	--	--	--	--	--	--	--	--	--	--	--	--	--	--
c14536.graph_c0	0.32	1.84	0.85	4.7	7.33	0.83	2.36	2.84	1.71	2.83	2.18	2.01	0.829645102	up	0.866353966	up	0.935318889	up	[J]	Translation, ribosomal structure and biogenesis	--	--	[R]	General function prediction only	3'-5' exonuclease	--	S	Function unknown	hypothetical protein A7U60_g1859 [Sanghuangporus baumii]	--	--	--	--	--	--	--	--	--	--	--	--	--	--	--	--	--	--	--	--
c14565.graph_c0	22.56	20.97	22.42	22.63	102.78	32.16	45.88	83.36	60.33	81.71	96.1	97.56	0.708664132	up	1.311502466	up	1.949523706	up	--	--	--	--	--	--	PH domain	Cytoskeletal signaling protein slm1 OS=Schizosaccharomyces pombe (strain 972 / ATCC 24843) OX=284812 GN=slm1 PE=1 SV=1	U	Intracellular trafficking, secretion, and vesicular transport	hypothetical protein PNOK_0805300 [Phellinus noxius]	--	--	--	--	--	--	--	--	--	--	--	--	--	--	--	--	--	--	--	--
c14606.graph_c0	1.69	3.69	1.97	7.76	58.8	4.87	9.47	10.39	6.83	23.6	17.79	10.45	1.086719273	up	1.55660616	up	2.308996881	up	--	--	--	--	[R]	General function prediction only	Sugar (and other) transporter	Sugar transporter STL1 OS=Saccharomyces cerevisiae (strain ATCC 204508 / S288c) OX=559292 GN=STL1 PE=1 SV=2	G	Carbohydrate transport and metabolism	predicted protein [Fibroporia radiculosa]	--	--	--	--	--	--	--	--	--	--	--	--	--	--	--	--	--	--	--	--
c14630.graph_c1	66.18	107.85	100.94	149.76	177.17	135.89	146.13	169.16	136.39	194.56	134.61	173.8	0.652542024	up	0.653173439	up	0.813563827	up	[J]	Translation, ribosomal structure and biogenesis	Molecular Function: structural constituent of ribosome (GO:0003735);; Biological Process: translation (GO:0006412);; Cellular Component: small ribosomal subunit (GO:0015935);; Molecular Function: rRNA binding (GO:0019843);;	K03514|2.6304e-143|fme:FOMMEDRAFT_139784|K03514 non-canonical poly(A) RNA polymerase PAPD5/7 [EC:2.7.7.19] | (RefSeq) Nucleotidyltransferase	[J]	Translation, ribosomal structure and biogenesis	Cid1 family poly A polymerase;; Nucleotidyltransferase domain;; S4 domain;; Ribosomal protein S4/S9 N-terminal domain;; Ribosomal L28e protein family	40S ribosomal protein S9-A OS=Schizosaccharomyces pombe (strain 972 / ATCC 24843) OX=284812 GN=rps901 PE=1 SV=2	J	Translation, ribosomal structure and biogenesis	Nucleotidyltransferase [Sanghuangporus baumii]	molecular function: structural molecule activity (GO:0005198);; biological process: metabolic process (GO:0008152);; biological process: cellular process (GO:0009987);; cellular component: cell (GO:0005623);; cellular component: macromolecular complex (GO:0032991);; cellular component: organelle (GO:0043226);; cellular component: organelle part (GO:0044422);; cellular component: cell part (GO:004…	RNA degradation (ko03018)	--	--	--	--	--	--	--	--	--	--	--	--	--	--	--	--	--	--
c14907.graph_c0	77.65	23.21	33.04	35.33	14.51	11.28	28.39	14.57	7.85	19.42	14.2	9.27	-0.625317555	down	-0.999138757	down	-1.288712109	down	--	--	--	--	--	--	--	--	--	--	hypothetical protein A7U60_g5672 [Sanghuangporus baumii]	--	--	--	--	--	--	--	--	--	--	--	--	--	--	--	--	--	--	--	--
c14924.graph_c0	12.16	35.55	22.04	7.74	10	6.98	13.5	8.2	9.15	14.57	10.89	7.44	-1.05385021	down	-0.956411431	down	-0.891806051	down	--	--	--	--	[P]	Inorganic ion transport and metabolism	Cation transport protein	Potassium transport protein 1 OS=Schizosaccharomyces pombe (strain 972 / ATCC 24843) OX=284812 GN=trk1 PE=3 SV=2	P	Inorganic ion transport and metabolism	TrkH-domain-containing protein [Fomitiporia mediterranea MF3/22]	--	--	--	--	--	--	--	--	--	--	--	--	--	--	--	--	--	--	--	--
c14992.graph_c0	0.59	2.42	0.9	4.73	8.02	1.51	2.9	3.64	3.13	3.53	2.41	2.89	0.897584554	up	0.997392325	up	0.935039186	up	--	--	--	--	--	--	Afadin- and alpha -actinin-Binding	--	S	Function unknown	hypothetical protein A7U60_g5190 [Sanghuangporus baumii]	--	--	--	--	--	--	--	--	--	--	--	--	--	--	--	--	--	--	--	--
c15038.graph_c0	2.5	4.63	2.58	10	9.92	3.06	7.02	6.51	5.52	9.88	6.77	5.69	0.78645182	up	0.859753223	up	1.066557658	up	--	--	--	--	--	--	--	--	S	Function unknown	hypothetical protein A7U60_g5754 [Sanghuangporus baumii]	--	--	--	--	--	--	--	--	--	--	--	--	--	--	--	--	--	--	--	--
c15123.graph_c3	3.06	1.81	3.14	0.64	0.84	1.25	8.34	5.41	6.36	7.7	5.76	5.25	-1.327520401	down	0.895951279	up	1.085957046	up	[C]	Energy production and conversion	--	K03883|0|uma:UsmafMp14|K03883 NADH-ubiquinone oxidoreductase chain 5 [EC:1.6.5.3] | (RefSeq) nad5; NADH:ubiquinone oxidoreductase subunit 5	[C]	Energy production and conversion	Proton-conducting membrane transporter;; NADH dehydrogenase subunit 5 C-terminus;; NADH-Ubiquinone oxidoreductase (complex I), chain 5 N-terminus;; Cytochrome C and Quinol oxidase polypeptide I;; NADH-ubiquinone/plastoquinone oxidoreductase chain 4L;; Cytochrome C and Quinol oxidase polypeptide I	NADH-ubiquinone oxidoreductase chain 5 OS=Schizophyllum commune OX=5334 GN=ND5 PE=3 SV=1	C	Energy production and conversion	NADH dehydrogenase subunit 5 (mitochondrion) [Hericium coralloides]	--	Oxidative phosphorylation (ko00190)	--	--	--	--	--	--	--	--	--	--	--	--	--	--	--	--	--	--
c15211.graph_c0	131.24	285.15	224.61	464.75	554.58	313.79	419.36	545.82	370.35	623.22	378.24	546.52	0.839258004	up	0.940766823	up	1.146169052	up	--	--	--	--	--	--	--	--	--	--	--	--	--	--	--	--	--	--	--	--	--	--	--	--	--	--	--	--	--	--	--
c15227.graph_c0	47.77	106.8	77.66	166.46	165.16	108.38	151.09	153.73	105.26	198.99	122.59	153.69	0.733319239	up	0.722840426	up	0.932956767	up	[Z]	Cytoskeleton	Cellular Component: dynactin complex (GO:0005869);;	K16575|0|fme:FOMMEDRAFT_167214|K16575 centractin | (RefSeq) actin-related protein	[Z]	Cytoskeleton	Actin;; Ribosomal L15	Actin-2 OS=Pneumocystis carinii OX=4754 PE=2 SV=1	Z	Cytoskeleton	actin-related protein [Sanghuangporus baumii]	cellular component: cell (GO:0005623);; cellular component: macromolecular complex (GO:0032991);; cellular component: organelle (GO:0043226);; cellular component: organelle part (GO:0044422);; cellular component: cell part (GO:0044464)	--	--	--	--	--	--	--	--	--	--	--	--	--	--	--	--	--	--	--
c15303.graph_c1	1.28	3.19	0.73	7.92	10.31	1.84	3.73	3.04	2.95	4.4	3.52	2.31	0.874158355	up	0.684089461	up	0.755686135	up	--	--	Cellular Component: nuclear chromatin (GO:0000790);; Molecular Function: DNA binding (GO:0003677);; Cellular Component: cytosol (GO:0005829);; Biological Process: DNA repair (GO:0006281);; Biological Process: mitotic sister chromatid cohesion (GO:0007064);; Biological Process: gene conversion at mating-type locus (GO:0007534);; Biological Process: replication fork processing (GO:0031297);; Cellul…	K10997|0|fme:FOMMEDRAFT_134511|K10997 replication fork protection complex subunit Tof1/Swi1 | (RefSeq) timeless-domain-containing protein	[L]	Replication, recombination and repair	Timeless protein C terminal region;; Timeless protein	Topoisomerase 1-associated factor 1 OS=Cryptococcus neoformans var. neoformans serotype D (strain JEC21 / ATCC MYA-565) OX=214684 GN=TOF1 PE=3 SV=1	K	Transcription	timeless-domain-containing protein [Sanghuangporus baumii]	cellular component: cell (GO:0005623);; cellular component: membrane-enclosed lumen (GO:0031974);; cellular component: organelle (GO:0043226);; cellular component: organelle part (GO:0044422);; cellular component: cell part (GO:0044464);; molecular function: binding (GO:0005488);; biological process: metabolic process (GO:0008152);; biological process: cellular process (GO:0009987);; biological p…	--	2	p3	(CAT)5	15	1358	1372	TGGATGGCTGCTGTAGTCTG	60.008	20	GGTATTGCCGTTGCTTGTTT	60.003	20	199	1321	1519	TGGATGGCTGCTGTAGTCTG	60.008	20
c15307.graph_c0	185.71	94.19	220.96	44.07	89.56	87.94	696.15	549.33	567.74	744.17	805.12	593.47	-0.796840044	down	1.496440625	up	1.765632993	up	[I]	Lipid transport and metabolism	Molecular Function: acyl-CoA dehydrogenase activity (GO:0003995);; Molecular Function: heme binding (GO:0020037);; Molecular Function: metal ion binding (GO:0046872);; Molecular Function: flavin adenine dinucleotide binding (GO:0050660);; Biological Process: oxidation-reduction process (GO:0055114);;	--	[I]	Lipid transport and metabolism	Acyl-CoA dehydrogenase, C-terminal domain;; Acyl-CoA dehydrogenase, middle domain;; Cytochrome b5-like Heme/Steroid binding domain;; Acyl-CoA dehydrogenase, N-terminal domain;; Acyl-CoA dehydrogenase, C-terminal domain	Acyl-CoA dehydrogenase apdG OS=Emericella nidulans (strain FGSC A4 / ATCC 38163 / CBS 112.46 / NRRL 194 / M139) OX=227321 GN=apdG PE=2 SV=1	I	Lipid transport and metabolism	acyl-CoA dehydrogenase NM domain-like protein [Fomitiporia mediterranea MF3/22]	biological process: metabolic process (GO:0008152);; biological process: single-organism process (GO:0044699);; molecular function: catalytic activity (GO:0003824);; molecular function: binding (GO:0005488)	--	--	--	--	--	--	--	--	--	--	--	--	--	--	--	--	--	--	--
c15338.graph_c1	2.6	3.86	3.96	3.35	15.75	5.76	7.8	7.26	5.15	11.21	9.1	6.59	0.750467531	up	0.861940675	up	1.328256115	up	[G]	Carbohydrate transport and metabolism	Molecular Function: hydrolase activity (GO:0016787);;	K01183|1.03706e-164|fme:FOMMEDRAFT_90242|K01183 chitinase [EC:3.2.1.14] | (RefSeq) glycoside hydrolase	[G]	Carbohydrate transport and metabolism	Glycosyl hydrolases family 18	Chitinase 1 OS=Aphanocladium album OX=12942 GN=CHI1 PE=1 SV=2	G	Carbohydrate transport and metabolism	glycoside hydrolase [Fomitiporia mediterranea MF3/22]	molecular function: catalytic activity (GO:0003824)	Amino sugar and nucleotide sugar metabolism (ko00520)	--	--	--	--	--	--	--	--	--	--	--	--	--	--	--	--	--	--
c15481.graph_c0	104.05	123.42	189.26	39.74	71.79	62.75	1544.33	1052.17	1205.22	1764.49	1410.16	997.34	-0.957018613	down	2.793401578	up	2.949046904	up	--	--	--	--	--	--	--	--	S	Function unknown	hypothetical protein A7U60_g6263 [Sanghuangporus baumii]	--	--	--	--	--	--	--	--	--	--	--	--	--	--	--	--	--	--	--	--
c15743.graph_c0	0.92	1.76	1.49	1.72	7.84	3.44	1.9	3.2	4.28	2.75	1.81	3.98	0.919196581	up	0.94208913	up	0.881005974	up	--	--	--	--	--	--	--	--	--	--	hypothetical protein A7U60_g7198 [Sanghuangporus baumii]	--	--	--	--	--	--	--	--	--	--	--	--	--	--	--	--	--	--	--	--
c15812.graph_c0	1.01	1.65	1.13	2.26	4.71	2.97	2.45	2.6	2.49	3.87	1.84	3.45	0.901974487	up	0.851589365	up	1.055737583	up	--	--	Cellular Component: integral component of membrane (GO:0016021);;	--	--	--	GPR1/FUN34/yaaH family	Protein alcS OS=Emericella nidulans (strain FGSC A4 / ATCC 38163 / CBS 112.46 / NRRL 194 / M139) OX=227321 GN=alcS PE=2 SV=1	S	Function unknown	Succinate-acetate transporter protein [Phellinus noxius]	cellular component: membrane (GO:0016020);; cellular component: membrane part (GO:0044425)	--	--	--	--	--	--	--	--	--	--	--	--	--	--	--	--	--	--	--
c15929.graph_c0	458.04	405.73	570.1	271.95	57.73	199.1	196.87	200.03	137.83	160.17	119.9	212.5	-0.850351221	down	-1.310259103	down	-1.383078394	down	[GEPR]	Carbohydrate transport and metabolism ;; Amino acid transport and metabolism ;; Inorganic ion transport and metabolism ;; General function prediction only	Cellular Component: membrane (GO:0016020);;	--	[R]	General function prediction only	Major Facilitator Superfamily;; Sugar (and other) transporter;; Fungal trichothecene efflux pump (TRI12)	Drug resistance protein YOR378W OS=Saccharomyces cerevisiae (strain ATCC 204508 / S288c) OX=559292 GN=YOR378W PE=1 SV=1	U	Intracellular trafficking, secretion, and vesicular transport	MFS general substrate transporter [Sanghuangporus baumii]	cellular component: membrane (GO:0016020)	--	--	--	--	--	--	--	--	--	--	--	--	--	--	--	--	--	--	--
c15973.graph_c0	208.87	126.84	235.09	68.84	92.59	91.72	728.56	530.13	470.73	744.69	648.15	503.29	-0.905470094	down	1.291647665	up	1.470665567	up	[I]	Lipid transport and metabolism	Biological Process: metabolic process (GO:0008152);; Molecular Function: transferase activity, transferring acyl groups other than amino-acyl groups (GO:0016747);;	K07513|0|fme:FOMMEDRAFT_130452|K07513 acetyl-CoA acyltransferase 1 [EC:2.3.1.16] | (RefSeq) thiolase	[I]	Lipid transport and metabolism	Galactose oxidase, central domain;; Galactose oxidase, central domain;; Kelch motif;; Kelch motif;; Kelch motif;; Kelch motif;; Thiolase, N-terminal domain;; Thiolase, C-terminal domain	3-ketoacyl-CoA thiolase, peroxisomal OS=Yarrowia lipolytica (strain CLIB 122 / E 150) OX=284591 GN=POT1 PE=3 SV=1	I	Lipid transport and metabolism	thiolase [Sanghuangporus baumii]	biological process: metabolic process (GO:0008152);; molecular function: catalytic activity (GO:0003824)	Fatty acid degradation (ko00071);; Valine, leucine and isoleucine degradation (ko00280);; alpha-Linolenic acid metabolism (ko00592);; Biosynthesis of unsaturated fatty acids (ko01040);; Biosynthesis of antibiotics (ko01130);; Fatty acid metabolism (ko01212);; Peroxisome (ko04146)	--	--	--	--	--	--	--	--	--	--	--	--	--	--	--	--	--	--
c15989.graph_c0	107.46	72.61	123.46	55.26	55.32	44.32	50.68	58.65	37.02	48.13	35.55	59.79	-0.809910628	down	-0.938747823	down	-0.962525244	down	[E]	Amino acid transport and metabolism	Molecular Function: serine-type peptidase activity (GO:0008236);;	K01322|0|fme:FOMMEDRAFT_141658|K01322 prolyl oligopeptidase [EC:3.4.21.26] | (RefSeq) prolyl oligopeptidase	[O]	Posttranslational modification, protein turnover, chaperones	Prolyl oligopeptidase, N-terminal beta-propeller domain;; Prolyl oligopeptidase family	Prolyl oligopeptidase A OS=Amanita bisporigera OX=87325 GN=POPA PE=2 SV=1	E	Amino acid transport and metabolism	prolyl oligopeptidase [Sanghuangporus baumii]	biological process: metabolic process (GO:0008152);; molecular function: catalytic activity (GO:0003824)	--	--	--	--	--	--	--	--	--	--	--	--	--	--	--	--	--	--	--
c16013.graph_c0	680.02	395.26	417.8	248.93	83.69	174.34	237.21	217.36	92.55	161.39	165.96	170.78	-1.012979099	down	-1.159211099	down	-1.389354302	down	[I]	Lipid transport and metabolism	Molecular Function: hydroxymethylglutaryl-CoA synthase activity (GO:0004421);; Cellular Component: nucleus (GO:0005634);; Cellular Component: cytosol (GO:0005829);; Biological Process: acetyl-CoA metabolic process (GO:0006084);; Biological Process: ergosterol biosynthetic process (GO:0006696);; Biological Process: farnesyl diphosphate biosynthetic process, mevalonate pathway (GO:0010142);; Biolog…	K01641|0|fme:FOMMEDRAFT_117018|K01641 hydroxymethylglutaryl-CoA synthase [EC:2.3.3.10] | (RefSeq) hydroxymethylglutaryl-CoA synthase	[I]	Lipid transport and metabolism	Hydroxymethylglutaryl-coenzyme A synthase C terminal;; Hydroxymethylglutaryl-coenzyme A synthase N terminal;; BTB/POZ domain	Hydroxymethylglutaryl-CoA synthase OS=Ustilago maydis (strain 521 / FGSC 9021) OX=237631 GN=hcs1 PE=1 SV=1	I	Lipid transport and metabolism	hydroxymethylglutaryl-CoA synthase [Sanghuangporus baumii]	molecular function: catalytic activity (GO:0003824);; cellular component: cell (GO:0005623);; cellular component: organelle (GO:0043226);; cellular component: cell part (GO:0044464);; biological process: metabolic process (GO:0008152);; biological process: cellular process (GO:0009987);; biological process: single-organism process (GO:0044699);; biological process: biological regulation (GO:00650…	Synthesis and degradation of ketone bodies (ko00072);; Valine, leucine and isoleucine degradation (ko00280);; Butanoate metabolism (ko00650);; Terpenoid backbone biosynthesis (ko00900);; Biosynthesis of antibiotics (ko01130)	1	p1	(C)10	10	2955	2964	ATCCACGAAACAAAAGCAGC	60.257	20	TCAATCTCCCAAACCGAGTC	60.05	20	174	2884	3057	TGCGACAAGCTAGGAGTTGA	59.74	20
c16040.graph_c0	1.88	2.23	1.33	3.31	6.02	2.63	3.19	3.25	3.69	4.7	3.43	3.03	0.768541282	up	0.76439192	up	0.882079845	up	[K]	Transcription	--	--	[S]	Function unknown	Leucine rich repeat	Glucose-repressible alcohol dehydrogenase transcriptional effector OS=Coccidioides immitis (strain RS) OX=246410 GN=CCR4 PE=3 SV=2	S	Function unknown	MFS general substrate transporter [Sanghuangporus baumii]	--	--	--	--	--	--	--	--	--	--	--	--	--	--	--	--	--	--	--	--
c16077.graph_c0	150.54	115.39	143.11	96.09	80.01	71.69	77.18	95.88	52.83	61.24	65.62	84.88	-0.628187712	down	-0.771349296	down	-0.868303095	down	--	--	Molecular Function: RNA polymerase II transcription factor activity, sequence-specific DNA binding (GO:0000981);; Molecular Function: DNA binding (GO:0003677);; Cellular Component: nucleus (GO:0005634);; Biological Process: regulation of transcription from RNA polymerase II promoter (GO:0006357);; Molecular Function: zinc ion binding (GO:0008270);;	--	--	--	Fungal specific transcription factor domain	Protein priB OS=Lentinula edodes OX=5353 GN=priB PE=2 SV=1	K	Transcription	hypothetical protein A7U60_g7793 [Sanghuangporus baumii]	biological process: biological regulation (GO:0065007);; molecular function: nucleic acid binding transcription factor activity (GO:0001071);; molecular function: binding (GO:0005488);; cellular component: cell (GO:0005623);; cellular component: organelle (GO:0043226);; cellular component: cell part (GO:0044464)	--	--	--	--	--	--	--	--	--	--	--	--	--	--	--	--	--	--	--
c16083.graph_c0	20.29	16.75	28.2	10.85	11.04	10.51	50.8	51.15	38.61	51.57	42.99	57	-0.848135986	down	0.956794113	up	1.092563649	up	--	--	--	--	[E]	Amino acid transport and metabolism	--	Diphthine methyltransferase OS=Schizosaccharomyces pombe (strain 972 / ATCC 24843) OX=284812 GN=rrt2 PE=3 SV=2	S	Function unknown	hypothetical protein A7U60_g814 [Sanghuangporus baumii]	--	--	--	--	--	--	--	--	--	--	--	--	--	--	--	--	--	--	--	--
c16095.graph_c0	5000.05	2361.35	4128.09	2420.4	503.19	1949.58	834.71	1697.12	999.19	735.35	710.12	1851.55	-0.686316335	down	-1.353073984	down	-1.391557341	down	[E]	Amino acid transport and metabolism	Molecular Function: ammonia-lyase activity (GO:0016841);;	K10775|0|fme:FOMMEDRAFT_101488|K10775 phenylalanine ammonia-lyase [EC:4.3.1.24] | (RefSeq) phenylalanine ammonia-lyase	[Q]	Secondary metabolites biosynthesis, transport and catabolism	Aromatic amino acid lyase	Phenylalanine ammonia-lyase OS=Amanita muscaria OX=41956 GN=PAL PE=2 SV=1	E	Amino acid transport and metabolism	phenylalanine ammonium lyase PALb [Inonotus obliquus]	molecular function: catalytic activity (GO:0003824)	Phenylalanine metabolism (ko00360)	--	--	--	--	--	--	--	--	--	--	--	--	--	--	--	--	--	--
c16154.graph_c0	0.33	0.45	0.33	0.38	1.5	0.57	0.81	0.34	0.87	0.97	0.85	0.58	0.596938944	up	0.663560554	up	0.902700969	up	[G]	Carbohydrate transport and metabolism	Molecular Function: hydrolase activity (GO:0016787);;	K01443|0|fme:FOMMEDRAFT_166672|K01443 N-acetylglucosamine-6-phosphate deacetylase [EC:3.5.1.25] | (RefSeq) Metallo-dependent hydrolase	[G]	Carbohydrate transport and metabolism	HMG (high mobility group) box;; Amidohydrolase family;; Amidohydrolase family	--	G	Carbohydrate transport and metabolism	Metallo-dependent hydrolase [Fomitiporia mediterranea MF3/22]	molecular function: catalytic activity (GO:0003824)	Amino sugar and nucleotide sugar metabolism (ko00520);; Biosynthesis of antibiotics (ko01130)	--	--	--	--	--	--	--	--	--	--	--	--	--	--	--	--	--	--
c16198.graph_c0	0.8	3.72	1.97	3.25	10.73	2.57	4.72	7.94	5.4	7.32	4.71	5.48	0.661754644	up	1.108337118	up	1.146560496	up	[T]	Signal transduction mechanisms	Molecular Function: protein serine/threonine kinase activity (GO:0004674);; Molecular Function: ATP binding (GO:0005524);; Biological Process: protein phosphorylation (GO:0006468);;	--	[D]	Cell cycle control, cell division, chromosome partitioning	Protein kinase domain;; Protein tyrosine kinase;; POLO box duplicated region;; Kinase-like	Serine/threonine-protein kinase plo1 OS=Schizosaccharomyces pombe (strain 972 / ATCC 24843) OX=284812 GN=plo1 PE=1 SV=1	T	Signal transduction mechanisms	Pkinase-domain-containing protein [Fomitiporia mediterranea MF3/22]	biological process: metabolic process (GO:0008152);; biological process: cellular process (GO:0009987);; molecular function: catalytic activity (GO:0003824);; molecular function: binding (GO:0005488)	--	--	--	--	--	--	--	--	--	--	--	--	--	--	--	--	--	--	--
c16212.graph_c0	272.88	276.63	238.83	163.42	114.19	95.76	253.74	144.2	83.17	224.12	168.72	127.35	-0.93101374	down	-0.639499907	down	-0.585551047	down	[F]	Nucleotide transport and metabolism	Molecular Function: nucleoside transmembrane transporter activity (GO:0005337);; Cellular Component: integral component of membrane (GO:0016021);; Biological Process: nucleoside transmembrane transport (GO:1901642);;	K03317|0|cci:CC1G_07373|K03317 concentrative nucleoside transporter, CNT family | (RefSeq) H+/nucleoside cotransporter	[FP]	--	Na+ dependent nucleoside transporter C-terminus;; Na+ dependent nucleoside transporter N-terminus	Uncharacterized MFS-type transporter PB1E7.08c OS=Schizosaccharomyces pombe (strain 972 / ATCC 24843) OX=284812 GN=SPAPB1E7.08c PE=1 SV=1	F	Nucleotide transport and metabolism	H+ nucleoside cotransporter [Phellinus noxius]	biological process: single-organism process (GO:0044699);; biological process: localization (GO:0051179);; molecular function: transporter activity (GO:0005215);; cellular component: membrane (GO:0016020);; cellular component: membrane part (GO:0044425)	--	--	--	--	--	--	--	--	--	--	--	--	--	--	--	--	--	--	--
c16240.graph_c0	1.13	2.91	1.78	6.62	10.17	2.13	2.86	3.78	3.5	3.82	2.95	3.16	0.958499963	up	0.689191517	up	0.69558298	up	[LX]	Replication, recombination and repair ;; Mobilome: prophages, transposons	Molecular Function: nucleotide binding (GO:0000166);; Molecular Function: DNA binding (GO:0003677);; Molecular Function: DNA-directed DNA polymerase activity (GO:0003887);; Biological Process: DNA replication (GO:0006260);; Biological Process: DNA repair (GO:0006281);; Molecular Function: zinc ion binding (GO:0008270);; Molecular Function: 3'-5' exonuclease activity (GO:0008408);; Cellular Compon…	K02324|0|fme:FOMMEDRAFT_138263|K02324 DNA polymerase epsilon subunit 1 [EC:2.7.7.7] | (RefSeq) DUF1744-domain-containing protein	[L]	Replication, recombination and repair	Domain of unknown function (DUF1744);; DNA polymerase family B, exonuclease domain;; DNA polymerase family B;; Predicted 3'-5' exonuclease related to the exonuclease domain of PolB	DNA polymerase epsilon catalytic subunit A OS=Cryptococcus neoformans var. neoformans serotype D (strain JEC21 / ATCC MYA-565) OX=214684 GN=POL2 PE=3 SV=1	L	Replication, recombination and repair	DUF1744-domain-containing protein [Sanghuangporus baumii]	molecular function: binding (GO:0005488);; biological process: metabolic process (GO:0008152);; biological process: cellular process (GO:0009987);; molecular function: catalytic activity (GO:0003824);; biological process: response to stimulus (GO:0050896);; cellular component: cell (GO:0005623);; cellular component: membrane-enclosed lumen (GO:0031974);; cellular component: macromolecular complex…	Purine metabolism (ko00230);; Pyrimidine metabolism (ko00240);; DNA replication (ko03030);; Base excision repair (ko03410);; Nucleotide excision repair (ko03420)	--	--	--	--	--	--	--	--	--	--	--	--	--	--	--	--	--	--
c16276.graph_c0	91.18	55.59	98.69	38.17	48.02	56.4	203.88	147.25	128.49	194.49	183.4	147.4	-0.625179342	down	0.786108304	up	0.957578724	up	[IQR]	Lipid transport and metabolism ;; Secondary metabolites biosynthesis, transport and catabolism ;; General function prediction only	--	--	[R]	General function prediction only	Enoyl-(Acyl carrier protein) reductase;; short chain dehydrogenase;; KR domain;; Terpene synthase family, metal binding domain	L-xylulose reductase OS=Hypocrea jecorina (strain QM6a) OX=431241 GN=lxr3 PE=1 SV=1	S	Function unknown	rhamnolipids biosynthesis 3-oxoacyl-reductase [Fomitiporia mediterranea MF3/22]	--	--	--	--	--	--	--	--	--	--	--	--	--	--	--	--	--	--	--	--
c16308.graph_c0	1.52	2.6	0.85	5.23	6.28	2.26	2.96	3.37	2.77	4.02	3.54	2.7	0.873902586	up	0.75234525	up	0.900789901	up	[L]	Replication, recombination and repair	Molecular Function: catalytic activity (GO:0003824);; Biological Process: nucleic acid metabolic process (GO:0090304);;	K15339|0|fme:FOMMEDRAFT_153772|K15339 holliday junction resolvase YEN1 [EC:3.1.-.-] | (RefSeq) hypothetical protein	[L]	Replication, recombination and repair	XPG I-region;; XPG N-terminal domain	DNA repair protein RAD2 OS=Saccharomyces cerevisiae (strain ATCC 204508 / S288c) OX=559292 GN=RAD2 PE=1 SV=2	S	Function unknown	hypothetical protein A7U60_g4904 [Sanghuangporus baumii]	molecular function: catalytic activity (GO:0003824);; biological process: metabolic process (GO:0008152);; biological process: cellular process (GO:0009987)	--	--	--	--	--	--	--	--	--	--	--	--	--	--	--	--	--	--	--
c16335.graph_c0	53.01	30.07	27.94	28.54	9.79	9.22	15.72	13.68	4.28	14.96	12.56	8.97	-0.745486133	down	-1.307504841	down	-1.42165837	down	--	--	--	--	--	--	--	--	--	--	hypothetical protein FOMMEDRAFT_145679 [Fomitiporia mediterranea MF3/22]	--	--	--	--	--	--	--	--	--	--	--	--	--	--	--	--	--	--	--	--
c16343.graph_c1	12.09	12.5	10.8	12.51	60.29	12.81	24.91	22.22	22.29	32.3	34.74	22	0.643411139	up	0.886286772	up	1.216233951	up	--	--	Molecular Function: nucleic acid binding (GO:0003676);; Molecular Function: zinc ion binding (GO:0008270);;	--	--	--	bZIP transcription factor;; Basic region leucine zipper;; bZIP Maf transcription factor;; G-patch domain;; G-patch domain	--	S	Function unknown	hypothetical protein A7U60_g4293 [Sanghuangporus baumii]	molecular function: binding (GO:0005488)	--	--	--	--	--	--	--	--	--	--	--	--	--	--	--	--	--	--	--
c16426.graph_c0	13.16	8.81	8.6	35.34	22.57	9.89	32.44	28.1	12.4	31.65	22.48	20.1	0.740668619	up	1.08513305	up	1.252828912	up	[M]	Cell wall/membrane/envelope biogenesis	--	--	[V]	Defense mechanisms	NAD dependent epimerase/dehydratase family;; 3-beta hydroxysteroid dehydrogenase/isomerase family;; Male sterility protein;; GDP-mannose 4,6 dehydratase;; NAD(P)H-binding;; Heat shock protein 9/12	Putative uncharacterized oxidoreductase YDR541C OS=Saccharomyces cerevisiae (strain ATCC 204508 / S288c) OX=559292 GN=YDR541C PE=3 SV=2	M	Cell wall/membrane/envelope biogenesis	D-lactaldehyde dehydrogenase [Fomitiporia mediterranea MF3/22]	--	--	--	--	--	--	--	--	--	--	--	--	--	--	--	--	--	--	--	--
c16443.graph_c0	92.5	175.87	137.67	250.51	325.46	170.17	264.19	174.25	256.63	282.37	226.14	173.9	0.788918907	up	0.871255721	up	0.911264028	up	[QV]	Secondary metabolites biosynthesis, transport and catabolism ;; Defense mechanisms	--	--	[Q]	Secondary metabolites biosynthesis, transport and catabolism	Cytochrome P450	Cytochrome P450 monooxygenase psiH OS=Psilocybe cubensis OX=181762 GN=psiH PE=1 SV=1	Q	Secondary metabolites biosynthesis, transport and catabolism	cytochrome P450 [Sanghuangporus baumii]	--	--	--	--	--	--	--	--	--	--	--	--	--	--	--	--	--	--	--	--
c16593.graph_c1	2.36	10.08	18.18	3.23	5.21	1.13	2347.02	2862.73	4046.67	2777.02	3165.67	3215.33	-0.693589304	down	4.868732424	up	5.669129121	up	[G]	Carbohydrate transport and metabolism	--	--	[R]	General function prediction only	Major Facilitator Superfamily;; Sugar (and other) transporter;; Fungal trichothecene efflux pump (TRI12);; Uncharacterised MFS-type transporter YbfB	Efflux pump FUBT OS=Fusarium oxysporum OX=5507 GN=FUBT PE=1 SV=1	G	Carbohydrate transport and metabolism	MFS general substrate transporter [Fomitiporia mediterranea MF3/22]	--	--	--	--	--	--	--	--	--	--	--	--	--	--	--	--	--	--	--	--
c16684.graph_c0	13.71	13.33	15.64	7.97	6.67	8.82	30.44	23.64	22.35	25.55	25.13	26.65	-0.792744324	down	0.712892456	up	0.823414352	up	--	--	--	--	--	--	--	--	--	--	hypothetical protein A7U60_g4072 [Sanghuangporus baumii]	--	--	--	--	--	--	--	--	--	--	--	--	--	--	--	--	--	--	--	--
c16736.graph_c0	10.44	5.81	8.44	4.98	3.7	5.24	11.06	16.72	16.43	14.95	16.28	18.44	-0.643046775	down	0.688387109	up	0.873891751	up	--	--	--	--	--	--	--	--	--	--	hypothetical protein FOMMEDRAFT_147698 [Fomitiporia mediterranea MF3/22]	--	--	--	--	--	--	--	--	--	--	--	--	--	--	--	--	--	--	--	--
c16821.graph_c1	297.53	142.93	316.35	75.23	125.59	94.51	1277.84	1003.88	908.05	1483.37	1382.58	978.32	-0.977866298	down	1.669219379	up	1.961806715	up	[IQR]	Lipid transport and metabolism ;; Secondary metabolites biosynthesis, transport and catabolism ;; General function prediction only	Molecular Function: oxidoreductase activity (GO:0016491);; Biological Process: oxidation-reduction process (GO:0055114);;	K14729|0|fme:FOMMEDRAFT_16976|K14729 multifunctional beta-oxidation protein [EC:4.2.1.- 1.1.1.-] | (RefSeq) multifunctional beta-oxidation protein	[I]	Lipid transport and metabolism	short chain dehydrogenase;; Enoyl-(Acyl carrier protein) reductase;; MaoC like domain;; KR domain;; N-terminal half of MaoC dehydratase	Peroxisomal hydratase-dehydrogenase-epimerase OS=Neurospora crassa (strain ATCC 24698 / 74-OR23-1A / CBS 708.71 / DSM 1257 / FGSC 987) OX=367110 GN=fox-2 PE=1 SV=1	I	Lipid transport and metabolism	multifunctional beta-oxidation protein [Sanghuangporus baumii]	biological process: metabolic process (GO:0008152);; biological process: single-organism process (GO:0044699);; molecular function: catalytic activity (GO:0003824)	--	--	--	--	--	--	--	--	--	--	--	--	--	--	--	--	--	--	--
c16831.graph_c0	13.52	18.32	19.31	10.83	10.42	7.24	60.1	44.23	25.73	61.64	50.08	39.07	-0.741072861	down	1.122877785	up	1.433835319	up	--	--	Cellular Component: plasma membrane (GO:0005886);; Biological Process: endocytosis (GO:0006897);; Molecular Function: pantothenate transmembrane transporter activity (GO:0015233);; Biological Process: pantothenate transmembrane transport (GO:0015887);; Cellular Component: integral component of membrane (GO:0016021);;	--	--	--	--	--	G	Carbohydrate transport and metabolism	MFS general substrate transporter [Sanghuangporus baumii]	cellular component: cell (GO:0005623);; cellular component: membrane (GO:0016020);; cellular component: cell part (GO:0044464);; biological process: localization (GO:0051179);; biological process: single-organism process (GO:0044699);; molecular function: transporter activity (GO:0005215);; cellular component: membrane part (GO:0044425)	--	--	--	--	--	--	--	--	--	--	--	--	--	--	--	--	--	--	--
c16846.graph_c0	18.62	35.6	26.29	51.38	54.91	38.78	51.86	52.62	42.04	67.77	45.1	56.07	0.745414162	up	0.81839499	up	1.03513367	up	[J]	Translation, ribosomal structure and biogenesis	Molecular Function: structural constituent of ribosome (GO:0003735);; Cellular Component: ribosome (GO:0005840);; Biological Process: translation (GO:0006412);;	K02894|6.90702e-81|fme:FOMMEDRAFT_144021|K02894 large subunit ribosomal protein L23e | (RefSeq) 60S ribosomal protein L17/L23	[J]	Translation, ribosomal structure and biogenesis	Ribosomal protein L14p/L23e	60S ribosomal protein L23-B OS=Schizosaccharomyces pombe (strain 972 / ATCC 24843) OX=284812 GN=rpl2302 PE=3 SV=1	J	Translation, ribosomal structure and biogenesis	60S ribosomal protein L17/L23 [Sanghuangporus baumii]	molecular function: structural molecule activity (GO:0005198);; cellular component: cell (GO:0005623);; cellular component: macromolecular complex (GO:0032991);; cellular component: organelle (GO:0043226);; cellular component: cell part (GO:0044464);; biological process: metabolic process (GO:0008152);; biological process: cellular process (GO:0009987)	Ribosome (ko03010)	--	--	--	--	--	--	--	--	--	--	--	--	--	--	--	--	--	--
c16887.graph_c0	409.72	336.12	287.77	304.03	141.15	74.56	346.37	233.23	96.29	251.46	293.35	159.92	-0.607038271	down	-0.626254734	down	-0.61669994	down	[QV]	Secondary metabolites biosynthesis, transport and catabolism ;; Defense mechanisms	Molecular Function: oxidoreductase activity (GO:0016491);; Molecular Function: metal ion binding (GO:0046872);;	--	[QI]	--	Cytochrome P450;; Cytochrome P450;; Cytochrome P450	Cytochrome P450 52A2 OS=Candida tropicalis OX=5482 GN=CYP52A2 PE=1 SV=1	Q	Secondary metabolites biosynthesis, transport and catabolism	cytochrome P450 [Postia placenta]	biological process: metabolic process (GO:0008152);; biological process: single-organism process (GO:0044699);; molecular function: catalytic activity (GO:0003824);; molecular function: binding (GO:0005488)	--	--	--	--	--	--	--	--	--	--	--	--	--	--	--	--	--	--	--
c16891.graph_c0	227.58	173.27	232.91	165.9	94.44	114.12	93.44	114.15	58.12	90.61	83.53	84.7	-0.626012167	down	-1.110044152	down	-1.233295018	down	[E]	Amino acid transport and metabolism	--	K13830|0|fme:FOMMEDRAFT_130954|K13830 pentafunctional AROM polypeptide [EC:4.2.3.4 4.2.1.10 1.1.1.25 2.7.1.71 2.5.1.19] | (RefSeq) Pentafunctional AroM protein	[E]	Amino acid transport and metabolism	EPSP synthase (3-phosphoshikimate 1-carboxyvinyltransferase);; 3-dehydroquinate synthase;; Type I 3-dehydroquinase;; Shikimate kinase;; Shikimate dehydrogenase substrate binding domain	Pentafunctional AROM polypeptide OS=Laccaria bicolor (strain S238N-H82 / ATCC MYA-4686) OX=486041 GN=LACBIDRAFT_233717 PE=3 SV=1	E	Amino acid transport and metabolism	Pentafunctional AroM protein [Fomitiporia mediterranea MF3/22]	--	Phenylalanine, tyrosine and tryptophan biosynthesis (ko00400);; Biosynthesis of antibiotics (ko01130);; Biosynthesis of amino acids (ko01230)	2	p3	(TGC)5	15	5203	5217	CGATCCTTCTCCAGGTTCAA	60.187	20	ATGAAGACGACAACGGAACC	59.973	20	270	5141	5410	TTTGACAAAACCGAACACCA	59.981	20
c16925.graph_c0	3.32	3.54	3.17	3.11	12.46	4.62	8.01	18.88	13.21	11.26	12.04	17.01	0.59507561	up	1.657636732	up	1.857489146	up	--	--	--	--	[R]	General function prediction only	Zinc finger, C2H2 type;; C2H2-type zinc finger	C2H2 finger domain transcription factor mtfA OS=Neosartorya fumigata (strain CEA10 / CBS 144.89 / FGSC A1163) OX=451804 GN=mtfA PE=4 SV=1	S	Function unknown	hypothetical protein A7U60_g3517 [Sanghuangporus baumii]	--	--	2	p2	(CT)9	18	1501	1518	GATCCCCGATTCTGAAGTGA	60.011	20	CGGTTCGTTGAAGAGGTGAT	60.111	20	278	1344	1621	GATCCCCGATTCTGAAGTGA	60.011	20
c17046.graph_c0	50.98	37.09	29.82	47.37	132.68	54.73	72.81	73.6	97.31	93.46	120.87	78.63	0.628026821	up	0.878550233	up	1.146055634	up	--	--	--	--	--	--	Zinc-finger of C2H2 type	--	S	Function unknown	hypothetical protein FOMMEDRAFT_165461 [Fomitiporia mediterranea MF3/22]	--	--	--	--	--	--	--	--	--	--	--	--	--	--	--	--	--	--	--	--
c17047.graph_c0	13.25	52.24	32.45	47.29	118.54	55.52	121.16	79.04	73.63	144.1	106.84	67.35	0.683042583	up	1.14555666	up	1.300247937	up	--	--	--	--	--	--	--	--	--	--	hypothetical protein A7U60_g5966 [Sanghuangporus baumii]	--	--	--	--	--	--	--	--	--	--	--	--	--	--	--	--	--	--	--	--
c17060.graph_c0	0.76	1.06	0.75	1.71	1.61	1.06	1.78	1.69	1.49	2.1	1.7	1.83	0.63202953	up	0.835813855	up	1.038473305	up	--	--	Cellular Component: cytoplasm (GO:0005737);; Molecular Function: organic cyclic compound binding (GO:0097159);; Molecular Function: heterocyclic compound binding (GO:1901363);;	--	[R]	General function prediction only	RNA recognition motif. (a.k.a. RRM, RBD, or RNP domain)	Uncharacterized RNA-binding protein C23E6.01c OS=Schizosaccharomyces pombe (strain 972 / ATCC 24843) OX=284812 GN=SPBC23E6.01c PE=1 SV=2	S	Function unknown	RNA-binding domain-containing protein [Sanghuangporus baumii]	cellular component: cell (GO:0005623);; cellular component: cell part (GO:0044464);; molecular function: binding (GO:0005488)	--	1	p3	(CAG)5	15	2385	2399	GGGCTAAATCACCAACGAAA	59.938	20	TCTTCATCATCTCCAAGCCC	60.158	20	142	2303	2444	TCTGGGGCTAAATCACCAAC	59.933	20
c17122.graph_c0	12.31	14.04	11.31	15.03	22.09	30.46	16.4	23.62	38.16	20.78	23.22	24.5	0.660396773	up	0.875633315	up	0.821970084	up	[I]	Lipid transport and metabolism	Biological Process: cell morphogenesis involved in conjugation with cellular fusion (GO:0000753);; Molecular Function: phospholipase D activity (GO:0004630);; Cellular Component: nucleus (GO:0005634);; Cellular Component: endosome (GO:0005768);; Biological Process: phosphatidic acid biosynthetic process (GO:0006654);; Biological Process: exocytosis (GO:0006887);; Biological Process: regulation of…	K01115|0|fme:FOMMEDRAFT_97626|K01115 phospholipase D1/2 [EC:3.1.4.4] | (RefSeq) phospholipase D	[I]	Lipid transport and metabolism	PLD-like domain;; Phospholipase D Active site motif;; PX domain	Phospholipase D1 OS=Schizosaccharomyces pombe (strain 972 / ATCC 24843) OX=284812 GN=pld1 PE=1 SV=1	I	Lipid transport and metabolism	phospholipase D [Sanghuangporus baumii]	biological process: reproduction (GO:0000003);; biological process: cellular process (GO:0009987);; biological process: reproductive process (GO:0022414);; biological process: developmental process (GO:0032502);; biological process: single-organism process (GO:0044699);; biological process: response to stimulus (GO:0050896);; biological process: multi-organism process (GO:0051704);; biological pr…	Glycerophospholipid metabolism (ko00564);; Ether lipid metabolism (ko00565);; Endocytosis (ko04144)	--	--	--	--	--	--	--	--	--	--	--	--	--	--	--	--	--	--
c17195.graph_c0	43.56	49.16	53.32	26.41	17.21	22.84	30.35	29.26	24.94	31.11	25.46	29.2	-1.002994431	down	-0.785725351	down	-0.761987813	down	--	--	--	--	--	--	--	--	--	--	hypothetical protein A7U60_g1828 [Sanghuangporus baumii]	--	--	--	--	--	--	--	--	--	--	--	--	--	--	--	--	--	--	--	--
c17322.graph_c0	0.7	1.59	1.47	2.22	2.95	1.97	1.58	1.81	2	3.42	1.74	1.54	0.735860947	up	0.668418004	up	0.743536077	up	--	--	--	--	--	--	--	--	--	--	--	--	--	--	--	--	--	--	--	--	--	--	--	--	--	--	--	--	--	--	--
c17372.graph_c0	15.42	8.23	10.46	5.94	4.45	2.45	2.42	6.59	2.09	0.51	0.89	7.57	-0.711881852	down	-0.978685677	down	-0.944154689	down	--	--	--	--	--	--	--	--	--	--	--	--	--	--	--	--	--	--	--	--	--	--	--	--	--	--	--	--	--	--	--
c17400.graph_c0	92.42	210.53	157.47	335.37	348.73	190.69	309.5	338.99	228.87	420.01	247.7	343.82	0.710297437	up	0.818519659	up	1.018313053	up	[J]	Translation, ribosomal structure and biogenesis	Molecular Function: RNA binding (GO:0003723);; Molecular Function: structural constituent of ribosome (GO:0003735);; Cellular Component: cytosol (GO:0005829);; Biological Process: translation (GO:0006412);; Cellular Component: small ribosomal subunit (GO:0015935);;	K02985|6.7131e-162|fme:FOMMEDRAFT_27761|K02985 small subunit ribosomal protein S3e | (RefSeq) ribosomal protein S3	[J]	Translation, ribosomal structure and biogenesis	Ribosomal protein S3, C-terminal domain;; KH domain	40S ribosomal protein S3 OS=Schizosaccharomyces pombe (strain 972 / ATCC 24843) OX=284812 GN=rps3 PE=1 SV=1	J	Translation, ribosomal structure and biogenesis	40s ribosomal s3 [Phellinus noxius]	molecular function: binding (GO:0005488);; molecular function: structural molecule activity (GO:0005198);; cellular component: cell (GO:0005623);; cellular component: cell part (GO:0044464);; biological process: metabolic process (GO:0008152);; biological process: cellular process (GO:0009987);; cellular component: macromolecular complex (GO:0032991);; cellular component: organelle (GO:0043226);;…	Ribosome (ko03010)	--	--	--	--	--	--	--	--	--	--	--	--	--	--	--	--	--	--
c17407.graph_c0	17.31	20.65	18.57	35.97	47.42	30.18	25.98	40.33	37.03	31.77	27.83	38.83	0.879803532	up	0.784567811	up	0.756378952	up	--	--	--	K08870|2.22444e-128|fme:FOMMEDRAFT_147333|K08870 twinfilin | (RefSeq) actin depolymerizing protein	[W]	Extracellular structures	Cofilin/tropomyosin-type actin-binding protein	Twinfilin OS=Schizosaccharomyces pombe (strain 972 / ATCC 24843) OX=284812 GN=twf1 PE=1 SV=1	S	Function unknown	actin depolymerizing protein [Sanghuangporus baumii]	--	--	--	--	--	--	--	--	--	--	--	--	--	--	--	--	--	--	--	--
c17458.graph_c0	101.12	233.65	141.73	343.29	386.49	181.84	334.73	367.76	222.32	450.47	265.95	387.28	0.69899684	up	0.835631016	up	1.084523211	up	--	--	Molecular Function: structural constituent of ribosome (GO:0003735);; Cellular Component: ribosome (GO:0005840);; Biological Process: translation (GO:0006412);;	K02883|8.07452e-91|fme:FOMMEDRAFT_125538|K02883 large subunit ribosomal protein L18e | (RefSeq) 60S ribosomal protein L18	[J]	Translation, ribosomal structure and biogenesis	Ribosomal protein 60S L18 and 50S L18e;; Ribosomal proteins 50S-L15, 50S-L18e, 60S-L27A	60S ribosomal protein L18-B OS=Schizosaccharomyces pombe (strain 972 / ATCC 24843) OX=284812 GN=rpl1802 PE=1 SV=1	J	Translation, ribosomal structure and biogenesis	60S ribosomal L18 [Phellinus noxius]	molecular function: structural molecule activity (GO:0005198);; cellular component: cell (GO:0005623);; cellular component: macromolecular complex (GO:0032991);; cellular component: organelle (GO:0043226);; cellular component: cell part (GO:0044464);; biological process: metabolic process (GO:0008152);; biological process: cellular process (GO:0009987)	Ribosome (ko03010)	--	--	--	--	--	--	--	--	--	--	--	--	--	--	--	--	--	--
c17483.graph_c0	146.33	385.74	266.08	557.69	510.94	322.9	466.31	503.66	307.88	639.44	377.12	513.98	0.612903984	up	0.58791737	up	0.832727158	up	[J]	Translation, ribosomal structure and biogenesis	Molecular Function: structural constituent of ribosome (GO:0003735);; Cellular Component: cytosol (GO:0005829);; Cellular Component: ribosome (GO:0005840);; Biological Process: translation (GO:0006412);;	K02873|9.13152e-103|fme:FOMMEDRAFT_155217|K02873 large subunit ribosomal protein L13e | (RefSeq) 60S ribosomal protein L13	[J]	Translation, ribosomal structure and biogenesis	Ribosomal protein L13e	60S ribosomal protein L13 OS=Schizosaccharomyces pombe (strain 972 / ATCC 24843) OX=284812 GN=rpl13 PE=1 SV=1	J	Translation, ribosomal structure and biogenesis	60S ribosomal protein L13 [Fomitiporia mediterranea MF3/22]	molecular function: structural molecule activity (GO:0005198);; cellular component: cell (GO:0005623);; cellular component: cell part (GO:0044464);; cellular component: macromolecular complex (GO:0032991);; cellular component: organelle (GO:0043226);; biological process: metabolic process (GO:0008152);; biological process: cellular process (GO:0009987)	Ribosome (ko03010)	--	--	--	--	--	--	--	--	--	--	--	--	--	--	--	--	--	--
c17590.graph_c0	22.56	14.31	19.2	10.9	10.92	4.99	41.49	26.33	27.78	39.61	30.56	24.54	-0.789690618	down	0.627858799	up	0.648029167	up	--	--	Cellular Component: integral component of membrane (GO:0016021);;	--	--	--	--	--	--	--	hypothetical protein AG1IA_08127 [Rhizoctonia solani AG-1 IA]	cellular component: membrane (GO:0016020);; cellular component: membrane part (GO:0044425)	--	--	--	--	--	--	--	--	--	--	--	--	--	--	--	--	--	--	--
c17639.graph_c0	295.57	582.34	451.05	596.37	918.28	629.1	602.59	1005.79	557.75	808.65	518.95	1193.12	0.595122618	up	0.636636926	up	0.814538823	up	--	--	Molecular Function: structural constituent of ribosome (GO:0003735);; Cellular Component: ribosome (GO:0005840);; Biological Process: translational elongation (GO:0006414);;	K02943|2.64241e-28|fme:FOMMEDRAFT_24945|K02943 large subunit ribosomal protein LP2 | (RefSeq) ribosomal protein 60S	[J]	Translation, ribosomal structure and biogenesis	60s Acidic ribosomal protein	60S acidic ribosomal protein P2 OS=Podospora anserina OX=5145 PE=3 SV=1	J	Translation, ribosomal structure and biogenesis	ribosomal protein 60S [Fomitiporia mediterranea MF3/22]	molecular function: structural molecule activity (GO:0005198);; cellular component: cell (GO:0005623);; cellular component: macromolecular complex (GO:0032991);; cellular component: organelle (GO:0043226);; cellular component: cell part (GO:0044464);; biological process: metabolic process (GO:0008152);; biological process: cellular process (GO:0009987)	Ribosome (ko03010)	--	--	--	--	--	--	--	--	--	--	--	--	--	--	--	--	--	--
c6724.graph_c0	2.23	3.6	3	3.25	10.94	3.52	4.48	12.16	3.73	8.43	7.06	8.4	0.602011818	up	0.893029214	up	1.340244775	up	--	--	--	--	--	--	F-box-like	--	--	--	hypothetical protein FOMMEDRAFT_151337 [Fomitiporia mediterranea MF3/22]	--	--	--	--	--	--	--	--	--	--	--	--	--	--	--	--	--	--	--	--
c6902.graph_c0	166.12	329.01	232.76	511.3	460.81	362.1	413.22	431.47	303.21	570.51	350.38	430.99	0.753056301	up	0.61374804	up	0.823015328	up	[J]	Translation, ribosomal structure and biogenesis	Molecular Function: structural constituent of ribosome (GO:0003735);; Cellular Component: ribosome (GO:0005840);; Biological Process: translation (GO:0006412);; Molecular Function: rRNA binding (GO:0019843);;	K02940|1.34301e-120|fme:FOMMEDRAFT_90352|K02940 large subunit ribosomal protein L9e | (RefSeq) ribosomal protein L6	[J]	Translation, ribosomal structure and biogenesis	Ribosomal protein L6	60S ribosomal protein L9-A OS=Schizosaccharomyces pombe (strain 972 / ATCC 24843) OX=284812 GN=rpl901 PE=3 SV=1	J	Translation, ribosomal structure and biogenesis	ribosomal protein L6 [Sanghuangporus baumii]	molecular function: structural molecule activity (GO:0005198);; cellular component: cell (GO:0005623);; cellular component: macromolecular complex (GO:0032991);; cellular component: organelle (GO:0043226);; cellular component: cell part (GO:0044464);; biological process: metabolic process (GO:0008152);; biological process: cellular process (GO:0009987);; molecular function: binding (GO:0005488)	Ribosome (ko03010)	--	--	--	--	--	--	--	--	--	--	--	--	--	--	--	--	--	--
c7014.graph_c0	110.16	39.87	42.55	73.98	406.78	116.06	132.03	137.4	90.7	246.08	352.21	147.88	0.740886802	up	0.655122735	up	1.457310161	up	--	--	Cellular Component: membrane (GO:0016020);;	--	--	--	--	--	--	--	putative transmembrane protein [Rhizoctonia solani 123E]	cellular component: membrane (GO:0016020)	--	--	--	--	--	--	--	--	--	--	--	--	--	--	--	--	--	--	--
c7035.graph_c0	152.74	369.25	250.75	445.67	558.71	293.72	432.98	502.22	348.53	644.85	401.97	624.85	0.590759342	up	0.665774999	up	0.997723695	up	--	--	Cellular Component: ribosome (GO:0005840);;	K02923|9.6899e-29|fme:FOMMEDRAFT_73909|K02923 large subunit ribosomal protein L38e | (RefSeq) 60S ribosomal protein L38	[J]	Translation, ribosomal structure and biogenesis	Ribosomal L38e protein family	60S ribosomal protein L38-1 OS=Schizosaccharomyces pombe (strain 972 / ATCC 24843) OX=284812 GN=rpl3801 PE=3 SV=1	J	Translation, ribosomal structure and biogenesis	60S ribosomal protein L38 [Sanghuangporus baumii]	cellular component: cell (GO:0005623);; cellular component: macromolecular complex (GO:0032991);; cellular component: organelle (GO:0043226);; cellular component: cell part (GO:0044464)	Ribosome (ko03010)	--	--	--	--	--	--	--	--	--	--	--	--	--	--	--	--	--	--
c7049.graph_c0	1.62	4.92	2.27	7.33	13.74	2.57	5.5	6.52	3.89	7.55	4.72	5.58	0.747136732	up	0.69091496	up	0.867329195	up	--	--	Molecular Function: binding (GO:0005488);;	--	--	--	Zinc finger, C3HC4 type (RING finger);; RNA recognition motif. (a.k.a. RRM, RBD, or RNP domain);; Zinc finger, C3HC4 type (RING finger)	--	S	Function unknown	hypothetical protein A7U60_g3725 [Sanghuangporus baumii]	molecular function: binding (GO:0005488)	--	--	--	--	--	--	--	--	--	--	--	--	--	--	--	--	--	--	--
c7065.graph_c0	10.65	15.45	13.15	19.05	62.6	22.4	26.42	24.87	23.82	40.05	49.71	25.67	0.897246478	up	0.877896787	up	1.396307713	up	--	--	--	--	--	--	--	--	S	Function unknown	urease accessory protein UreG [Sanghuangporus baumii]	--	--	--	--	--	--	--	--	--	--	--	--	--	--	--	--	--	--	--	--
c7206.graph_c0	123.28	243.62	188.57	344.96	432.13	271.22	323.65	415.58	298.72	428.94	270.67	457.72	0.756580125	up	0.812082891	up	0.961324824	up	[J]	Translation, ribosomal structure and biogenesis	Molecular Function: structural constituent of ribosome (GO:0003735);; Cellular Component: ribosome (GO:0005840);; Biological Process: translation (GO:0006412);;	K02930|0|fme:FOMMEDRAFT_17579|K02930 large subunit ribosomal protein L4e | (RefSeq) 60S ribosomal protein L4/L1/L2	[A]	RNA processing and modification	Ribosomal protein L4/L1 family;; 60S ribosomal protein L4 C-terminal domain	60S ribosomal protein L4-A OS=Schizosaccharomyces pombe (strain 972 / ATCC 24843) OX=284812 GN=rpl402 PE=1 SV=2	J	Translation, ribosomal structure and biogenesis	60S ribosomal protein L4/L1/L2 [Fomitiporia mediterranea MF3/22]	molecular function: structural molecule activity (GO:0005198);; cellular component: cell (GO:0005623);; cellular component: macromolecular complex (GO:0032991);; cellular component: organelle (GO:0043226);; cellular component: cell part (GO:0044464);; biological process: metabolic process (GO:0008152);; biological process: cellular process (GO:0009987)	Ribosome (ko03010)	--	--	--	--	--	--	--	--	--	--	--	--	--	--	--	--	--	--
c7237.graph_c0	183.07	342.16	318.66	571.18	564.81	334.75	449.74	540.36	367.98	599.08	371.05	546.23	0.649692353	up	0.62345829	up	0.774734192	up	[J]	Translation, ribosomal structure and biogenesis	Molecular Function: structural constituent of ribosome (GO:0003735);; Biological Process: translation (GO:0006412);; Cellular Component: large ribosomal subunit (GO:0015934);;	K02880|5.2496e-107|fme:FOMMEDRAFT_162147|K02880 large subunit ribosomal protein L17e | (RefSeq) 60S ribosomal protein L17/L23	[J]	Translation, ribosomal structure and biogenesis	Ribosomal protein L22p/L17e	60S ribosomal protein L17 OS=Neurospora crassa (strain ATCC 24698 / 74-OR23-1A / CBS 708.71 / DSM 1257 / FGSC 987) OX=367110 GN=rpl-17 PE=3 SV=1	J	Translation, ribosomal structure and biogenesis	60S ribosomal protein L17/L23 [Sanghuangporus baumii]	molecular function: structural molecule activity (GO:0005198);; biological process: metabolic process (GO:0008152);; biological process: cellular process (GO:0009987);; cellular component: cell (GO:0005623);; cellular component: macromolecular complex (GO:0032991);; cellular component: organelle (GO:0043226);; cellular component: organelle part (GO:0044422);; cellular component: cell part (GO:004…	Ribosome (ko03010)	--	--	--	--	--	--	--	--	--	--	--	--	--	--	--	--	--	--
c7259.graph_c0	14.55	12.22	11.98	15.1	41.85	26.27	24.62	27.84	21.87	36.21	48.66	31.22	0.768692179	up	0.842904981	up	1.442770038	up	--	--	Cellular Component: integral component of membrane (GO:0016021);;	--	--	--	Etoposide-induced protein 2.4 (EI24)	Outer spore wall protein RRT8 OS=Saccharomyces cerevisiae (strain ATCC 204508 / S288c) OX=559292 GN=RRT8 PE=1 SV=2	S	Function unknown	hypothetical protein FOMMEDRAFT_100704 [Fomitiporia mediterranea MF3/22]	cellular component: membrane (GO:0016020);; cellular component: membrane part (GO:0044425)	--	--	--	--	--	--	--	--	--	--	--	--	--	--	--	--	--	--	--
c7537.graph_c0	101.94	221.26	180.33	362.36	414.44	270.82	324.53	403.19	268.71	415.26	274.87	403.83	0.856394283	up	0.870984183	up	1.015262607	up	[J]	Translation, ribosomal structure and biogenesis	Molecular Function: structural constituent of ribosome (GO:0003735);; Cellular Component: ribosome (GO:0005840);; Biological Process: translation (GO:0006412);;	K02966|1.42548e-67|fme:FOMMEDRAFT_95356|K02966 small subunit ribosomal protein S19e | (RefSeq) ribosomal protein S19	[J]	Translation, ribosomal structure and biogenesis	--	40S ribosomal protein S19-A OS=Schizosaccharomyces pombe (strain 972 / ATCC 24843) OX=284812 GN=rps1901 PE=2 SV=1	J	Translation, ribosomal structure and biogenesis	ribosomal protein S19 [Fomitiporia mediterranea MF3/22]	molecular function: structural molecule activity (GO:0005198);; cellular component: cell (GO:0005623);; cellular component: macromolecular complex (GO:0032991);; cellular component: organelle (GO:0043226);; cellular component: cell part (GO:0044464);; biological process: metabolic process (GO:0008152);; biological process: cellular process (GO:0009987)	Ribosome (ko03010)	--	--	--	--	--	--	--	--	--	--	--	--	--	--	--	--	--	--
c7625.graph_c0	1.27	6.86	3.41	7.1	16.04	3.77	5.75	11.34	8.09	8.82	5.33	8.77	0.604975927	up	0.816825984	up	0.76943076	up	--	--	--	--	--	--	--	--	--	--	hypothetical protein A7U60_g7188 [Sanghuangporus baumii]	--	--	--	--	--	--	--	--	--	--	--	--	--	--	--	--	--	--	--	--
c7653.graph_c0	86.81	63.52	130.69	39.99	43.92	49.61	182.11	158.43	129.88	160.56	161.45	173.06	-0.837703422	down	0.605798976	up	0.711905083	up	--	--	--	K13335|0|fme:FOMMEDRAFT_19398|K13335 peroxin-16 | (RefSeq) peroxisomal membrane protein PEX16	[U]	Intracellular trafficking, secretion, and vesicular transport	Peroxisomal membrane protein (Pex16)	Peroxisomal membrane protein PEX16 OS=Yarrowia lipolytica (strain CLIB 122 / E 150) OX=284591 GN=PEX16 PE=3 SV=1	S	Function unknown	peroxisomal membrane protein PEX16 [Sanghuangporus baumii]	--	Peroxisome (ko04146)	--	--	--	--	--	--	--	--	--	--	--	--	--	--	--	--	--	--
c7707.graph_c0	39.18	98.66	71.51	188.62	219.81	97.26	150.32	213.51	116.88	218.8	121.82	196.09	0.895191375	up	0.9988095	up	1.182140946	up	[J]	Translation, ribosomal structure and biogenesis	Biological Process: ribosomal large subunit assembly (GO:0000027);; Molecular Function: structural constituent of ribosome (GO:0003735);; Biological Process: translation (GO:0006412);; Cellular Component: cytosolic large ribosomal subunit (GO:0022625);;	K02925|0|dsq:DICSQDRAFT_180903|K02925 large subunit ribosomal protein L3e | (RefSeq) 60S ribosomal protein L3	[J]	Translation, ribosomal structure and biogenesis	Ribosomal protein L3	60S ribosomal protein L3 OS=Neosartorya fumigata (strain ATCC MYA-4609 / Af293 / CBS 101355 / FGSC A1100) OX=330879 GN=rpl3 PE=1 SV=2	J	Translation, ribosomal structure and biogenesis	60S ribosomal protein L3 [Sanghuangporus baumii]	biological process: cellular process (GO:0009987);; biological process: cellular component organization or biogenesis (GO:0071840);; molecular function: structural molecule activity (GO:0005198);; biological process: metabolic process (GO:0008152);; cellular component: cell (GO:0005623);; cellular component: macromolecular complex (GO:0032991);; cellular component: organelle (GO:0043226);; cellul…	Ribosome (ko03010)	--	--	--	--	--	--	--	--	--	--	--	--	--	--	--	--	--	--
c7757.graph_c0	2.22	2.12	0.9	7.73	49.73	3.14	11.53	10.45	8	23.97	18.67	10.95	1.114413569	up	2.041933149	up	2.715653323	up	[G]	Carbohydrate transport and metabolism	Cellular Component: integral component of membrane (GO:0016021);; Molecular Function: substrate-specific transmembrane transporter activity (GO:0022891);; Biological Process: transmembrane transport (GO:0055085);;	--	[R]	General function prediction only	Sugar (and other) transporter;; Major Facilitator Superfamily	Sugar transporter STL1 OS=Saccharomyces cerevisiae (strain ATCC 204508 / S288c) OX=559292 GN=STL1 PE=1 SV=2	G	Carbohydrate transport and metabolism	general substrate transporter [Sanghuangporus baumii]	cellular component: membrane (GO:0016020);; cellular component: membrane part (GO:0044425);; biological process: localization (GO:0051179);; molecular function: transporter activity (GO:0005215)	--	1	p6	(AACATA)6	36	1537	1572	--	--	--	--	--	--	--	--	--	--	--	--
c7782.graph_c0	122.94	152.71	148.45	150.39	623.64	184.89	290.85	192.2	262.82	411.9	384.37	196.93	0.694434645	up	0.751281892	up	1.110635825	up	[IQR]	Lipid transport and metabolism ;; Secondary metabolites biosynthesis, transport and catabolism ;; General function prediction only	Molecular Function: oxidoreductase activity (GO:0016491);; Biological Process: oxidation-reduction process (GO:0055114);;	--	[R]	General function prediction only	Enoyl-(Acyl carrier protein) reductase;; short chain dehydrogenase;; KR domain;; Polysaccharide biosynthesis protein;; NAD dependent epimerase/dehydratase family	D-arabinitol 2-dehydrogenase [ribulose-forming] OS=Candida albicans (strain WO-1) OX=294748 GN=ARD1 PE=3 SV=1	S	Function unknown	NAD-binding protein [Sanghuangporus baumii]	biological process: metabolic process (GO:0008152);; biological process: single-organism process (GO:0044699);; molecular function: catalytic activity (GO:0003824)	--	--	--	--	--	--	--	--	--	--	--	--	--	--	--	--	--	--	--
c7901.graph_c0	34.11	35.05	47.64	71.99	153	42.81	66.18	140.84	96.12	86.68	71.73	131.97	0.769179518	up	1.146738901	up	1.172810315	up	--	--	--	--	--	--	SUR7/PalI family	--	S	Function unknown	pali-domain-containing protein [Fomitiporia mediterranea MF3/22]	--	--	--	--	--	--	--	--	--	--	--	--	--	--	--	--	--	--	--	--
c7924.graph_c0	82.4	89.72	91.54	87.84	372.44	130.69	238.14	243.43	215.77	370.5	376.97	226.39	0.697212114	up	1.323096705	up	1.744569622	up	--	--	Cellular Component: membrane (GO:0016020);;	--	[R]	General function prediction only	Calcium-dependent channel, 7TM region, putative phosphate;; Late exocytosis, associated with Golgi transport;; Cytosolic domain of 10TM putative phosphate transporter;; Extracellular tail, of 10TM putative phosphate transporter	Uncharacterized protein RSN1 OS=Saccharomyces cerevisiae (strain ATCC 204508 / S288c) OX=559292 GN=RSN1 PE=1 SV=1	S	Function unknown	DUF221-domain-containing protein [Fomitiporia mediterranea MF3/22]	cellular component: membrane (GO:0016020)	--	--	--	--	--	--	--	--	--	--	--	--	--	--	--	--	--	--	--
c8143.graph_c0	30.07	48.65	26.25	37.66	107.07	55.02	67.33	51.43	67.43	91.52	98.24	52.17	0.640105841	up	0.748644066	up	1.063376451	up	--	--	--	--	--	--	--	--	--	--	hypothetical protein A7U60_g5506 [Sanghuangporus baumii]	--	--	--	--	--	--	--	--	--	--	--	--	--	--	--	--	--	--	--	--
c8316.graph_c0	1.4	4.4	1.39	6.57	14.92	0.83	4.77	15.01	1.89	10.33	3.92	6.26	0.654730401	up	0.953682735	up	1.176223782	up	--	--	--	--	--	--	--	--	S	Function unknown	hypothetical protein A7U60_g8517 [Sanghuangporus baumii]	--	--	--	--	--	--	--	--	--	--	--	--	--	--	--	--	--	--	--	--
c8325.graph_c0	0.58	3.2	1.21	3.25	11.94	1.32	4.06	4.46	4.05	7.1	4.07	4.62	0.657623274	up	0.968853238	up	1.233025733	up	[R]	General function prediction only	--	K11790|0|fme:FOMMEDRAFT_141772|K11790 denticleless | (RefSeq) WD40 repeat-like protein	[S]	Function unknown	WD domain, G-beta repeat;; Anaphase-promoting complex subunit 4 WD40 domain	Cell division cycle protein cdt2 OS=Schizosaccharomyces pombe (strain 972 / ATCC 24843) OX=284812 GN=cdt2 PE=1 SV=1	S	Function unknown	WD40 repeat-like protein [Sanghuangporus baumii]	--	--	--	--	--	--	--	--	--	--	--	--	--	--	--	--	--	--	--	--
c8347.graph_c0	144.3	303.9	246.4	517.91	594.46	260.4	450.76	478.18	317.04	609.33	367.58	516.85	0.738183277	up	0.760030464	up	1.003004014	up	[J]	Translation, ribosomal structure and biogenesis	Molecular Function: structural constituent of ribosome (GO:0003735);; Cellular Component: ribosome (GO:0005840);; Biological Process: translation (GO:0006412);;	K02949|1.62171e-90|mrr:Moror_9700|K02949 small subunit ribosomal protein S11e | (RefSeq) 40s ribosomal protein s11	[J]	Translation, ribosomal structure and biogenesis	Ribosomal_S17 N-terminal;; Ribosomal protein S17	40S ribosomal protein S11-B OS=Schizosaccharomyces pombe (strain 972 / ATCC 24843) OX=284812 GN=rps1102 PE=3 SV=1	J	Translation, ribosomal structure and biogenesis	40s ribosomal protein s11 [Moniliophthora roreri MCA 2997]	molecular function: structural molecule activity (GO:0005198);; cellular component: cell (GO:0005623);; cellular component: macromolecular complex (GO:0032991);; cellular component: organelle (GO:0043226);; cellular component: cell part (GO:0044464);; biological process: metabolic process (GO:0008152);; biological process: cellular process (GO:0009987)	Ribosome (ko03010)	--	--	--	--	--	--	--	--	--	--	--	--	--	--	--	--	--	--
c8370.graph_c0	29.16	19.29	17.58	33.65	82.06	61.05	33.25	68.58	69.96	44.66	31.94	47.07	1.002536235	up	1.118512013	up	0.796860607	up	--	--	--	--	--	--	--	--	--	--	--	--	--	--	--	--	--	--	--	--	--	--	--	--	--	--	--	--	--	--	--
c8443.graph_c0	71.56	130.57	97.35	220.19	209.82	105.99	189.89	212.1	128.75	263.72	152.02	180.13	0.668147056	up	0.749991783	up	0.926408594	up	[J]	Translation, ribosomal structure and biogenesis	Molecular Function: nucleotide binding (GO:0000166);; Biological Process: maturation of SSU-rRNA from tricistronic rRNA transcript (SSU-rRNA, 5.8S rRNA, LSU-rRNA) (GO:0000462);; Molecular Function: structural constituent of ribosome (GO:0003735);; Cellular Component: nucleolus (GO:0005730);; Biological Process: mRNA processing (GO:0006397);; Biological Process: translation (GO:0006412);; Cellular…	K02953|1.07045e-60|mgr:MGG_00349|K02953 small subunit ribosomal protein S13e | (RefSeq) 40S ribosomal protein S13	[J]	Translation, ribosomal structure and biogenesis	Ribosomal S13/S15 N-terminal domain;; Ribosomal protein S15	40S ribosomal protein S13 OS=Agaricus bisporus OX=5341 GN=RPS13 PE=2 SV=1	J	Translation, ribosomal structure and biogenesis	hypothetical protein PILCRDRAFT_816714 [Piloderma croceum F 1598]	molecular function: binding (GO:0005488);; biological process: metabolic process (GO:0008152);; biological process: cellular process (GO:0009987);; biological process: cellular component organization or biogenesis (GO:0071840);; molecular function: structural molecule activity (GO:0005198);; cellular component: cell (GO:0005623);; cellular component: membrane-enclosed lumen (GO:0031974);; cellula…	Ribosome (ko03010)	--	--	--	--	--	--	--	--	--	--	--	--	--	--	--	--	--	--
c9340.graph_c0	271.18	527.43	437.18	803.88	928.73	518.34	705.87	802.04	594.92	983.64	604.61	884.93	0.711746541	up	0.716449443	up	0.922628976	up	--	--	Molecular Function: structural constituent of ribosome (GO:0003735);; Cellular Component: ribosome (GO:0005840);; Biological Process: translation (GO:0006412);;	K02875|1.93263e-57|fme:FOMMEDRAFT_145052|K02875 large subunit ribosomal protein L14e | (RefSeq) hypothetical protein	[J]	Translation, ribosomal structure and biogenesis	--	60S ribosomal protein L14 OS=Schizosaccharomyces pombe (strain 972 / ATCC 24843) OX=284812 GN=rpl14 PE=2 SV=1	J	Translation, ribosomal structure and biogenesis	hypothetical protein FOMMEDRAFT_145052 [Fomitiporia mediterranea MF3/22]	molecular function: structural molecule activity (GO:0005198);; cellular component: cell (GO:0005623);; cellular component: macromolecular complex (GO:0032991);; cellular component: organelle (GO:0043226);; cellular component: cell part (GO:0044464);; biological process: metabolic process (GO:0008152);; biological process: cellular process (GO:0009987)	Ribosome (ko03010)	--	--	--	--	--	--	--	--	--	--	--	--	--	--	--	--	--	--
c9649.graph_c0	109.52	218.16	167.79	412.76	367.28	157.59	331.63	325.5	168.45	448.4	244.93	318.29	0.660022168	up	0.631504089	up	0.929440611	up	[J]	Translation, ribosomal structure and biogenesis	Molecular Function: structural constituent of ribosome (GO:0003735);; Biological Process: translation (GO:0006412);; Cellular Component: large ribosomal subunit (GO:0015934);;	K02872|4.38052e-128|fme:FOMMEDRAFT_19230|K02872 large subunit ribosomal protein L13Ae | (RefSeq) ribosomal protein L16a	[J]	Translation, ribosomal structure and biogenesis	Ribosomal protein L13	60S ribosomal protein L16 OS=Neurospora crassa (strain ATCC 24698 / 74-OR23-1A / CBS 708.71 / DSM 1257 / FGSC 987) OX=367110 GN=crp-46 PE=3 SV=1	J	Translation, ribosomal structure and biogenesis	ribosomal protein L16a [Fomitiporia mediterranea MF3/22]	molecular function: structural molecule activity (GO:0005198);; biological process: metabolic process (GO:0008152);; biological process: cellular process (GO:0009987);; cellular component: cell (GO:0005623);; cellular component: macromolecular complex (GO:0032991);; cellular component: organelle (GO:0043226);; cellular component: organelle part (GO:0044422);; cellular component: cell part (GO:004…	Ribosome (ko03010)	--	--	--	--	--	--	--	--	--	--	--	--	--	--	--	--	--	--
c9687.graph_c0	25.99	20.81	41.27	13.4	12.89	17.06	76.66	72.71	58.04	64.69	66.44	80.61	-0.774266078	down	1.049728851	up	1.118555198	up	--	--	--	--	--	--	Transcription factor Opi1	--	S	Function unknown	Opi1-domain-containing protein [Fomitiporia mediterranea MF3/22]	--	--	--	--	--	--	--	--	--	--	--	--	--	--	--	--	--	--	--	--
c9738.graph_c0	10.34	12.86	19.79	23.24	156.9	22.16	55.66	121.08	49.07	162.01	180.92	134.75	0.946595004	up	1.84789081	up	3.136280975	up	--	--	--	--	--	--	--	--	--	--	ABC1-domain-containing protein [Sanghuangporus baumii]	--	--	--	--	--	--	--	--	--	--	--	--	--	--	--	--	--	--	--	--
c9820.graph_c0	3.55	3.38	3.26	6.92	11.67	4.77	5.49	5.93	5.72	8.1	8.14	5.92	0.860519194	up	0.670180227	up	1.019974229	up	--	--	--	--	--	--	--	--	--	--	P-loop containing nucleoside triphosphate hydrolase protein [Sanghuangporus baumii]	--	--	--	--	--	--	--	--	--	--	--	--	--	--	--	--	--	--	--	--
c9834.graph_c0	1.41	1.32	1.43	14.71	16.22	0.85	5.27	7.21	2.96	7.23	4.65	9.09	1.067596869	up	1.50276305	up	2.007825198	up	--	--	--	--	--	--	--	--	--	--	kinase-like protein [Sanghuangporus baumii]	--	--	--	--	--	--	--	--	--	--	--	--	--	--	--	--	--	--	--	--
c9835.graph_c0	27.72	56.87	39.1	79.52	82.51	67.28	75.25	82.66	58.58	105.35	66.15	83.9	0.750163106	up	0.718857375	up	0.954066314	up	[J]	Translation, ribosomal structure and biogenesis	Molecular Function: structural constituent of ribosome (GO:0003735);; Cellular Component: ribosome (GO:0005840);; Biological Process: translation (GO:0006412);;	--	[J]	Translation, ribosomal structure and biogenesis	Ribosomal L37ae protein family	60S ribosomal protein L43 OS=Ashbya gossypii (strain ATCC 10895 / CBS 109.51 / FGSC 9923 / NRRL Y-1056) OX=284811 GN=RPL43 PE=3 SV=1	J	Translation, ribosomal structure and biogenesis	hypothetical protein A7U60_g2597 [Sanghuangporus baumii]	molecular function: structural molecule activity (GO:0005198);; cellular component: cell (GO:0005623);; cellular component: macromolecular complex (GO:0032991);; cellular component: organelle (GO:0043226);; cellular component: cell part (GO:0044464);; biological process: metabolic process (GO:0008152);; biological process: cellular process (GO:0009987)	--	--	--	--	--	--	--	--	--	--	--	--	--	--	--	--	--	--	--
c9891.graph_c0	190.81	341.31	279.1	501.99	590.91	426.16	498.91	440.66	383.91	602.82	414.86	524.7	0.803751068	up	0.669792529	up	0.873600957	up	[J]	Translation, ribosomal structure and biogenesis	Molecular Function: structural constituent of ribosome (GO:0003735);; Cellular Component: ribosome (GO:0005840);; Biological Process: translation (GO:0006412);;	K02962|3.23628e-83|fme:FOMMEDRAFT_109181|K02962 small subunit ribosomal protein S17e | (RefSeq) ribosomal protein S17e	[J]	Translation, ribosomal structure and biogenesis	Ribosomal S17	40S ribosomal protein S17-B OS=Schizosaccharomyces pombe (strain 972 / ATCC 24843) OX=284812 GN=rps1702 PE=1 SV=1	J	Translation, ribosomal structure and biogenesis	hypothetical protein PHLGIDRAFT_86157 [Phlebiopsis gigantea 11061_1 CR5-6]	molecular function: structural molecule activity (GO:0005198);; cellular component: cell (GO:0005623);; cellular component: macromolecular complex (GO:0032991);; cellular component: organelle (GO:0043226);; cellular component: cell part (GO:0044464);; biological process: metabolic process (GO:0008152);; biological process: cellular process (GO:0009987)	Ribosome (ko03010)	--	--	--	--	--	--	--	--	--	--	--	--	--	--	--	--	--	--
c9986.graph_c0	111.78	230.01	172.69	347.4	364.26	200.34	288.94	358.58	228.91	390.82	241.91	336.8	0.646692419	up	0.679619983	up	0.835642013	up	[J]	Translation, ribosomal structure and biogenesis	Molecular Function: structural constituent of ribosome (GO:0003735);; Cellular Component: ribosome (GO:0005840);; Biological Process: translation (GO:0006412);; Molecular Function: rRNA binding (GO:0019843);;	K02987|1.42187e-157|fme:FOMMEDRAFT_164273|K02987 small subunit ribosomal protein S4e | (RefSeq) hypothetical protein	[J]	Translation, ribosomal structure and biogenesis	Ribosomal family S4e;; 40S ribosomal protein S4 C-terminus;; RS4NT (NUC023) domain;; S4 domain;; KOW motif	40S ribosomal protein S4 OS=Yarrowia lipolytica (strain CLIB 122 / E 150) OX=284591 GN=RPS4 PE=2 SV=1	J	Translation, ribosomal structure and biogenesis	hypothetical protein FOMMEDRAFT_164273 [Fomitiporia mediterranea MF3/22]	molecular function: structural molecule activity (GO:0005198);; cellular component: cell (GO:0005623);; cellular component: macromolecular complex (GO:0032991);; cellular component: organelle (GO:0043226);; cellular component: cell part (GO:0044464);; biological process: metabolic process (GO:0008152);; biological process: cellular process (GO:0009987);; molecular function: binding (GO:0005488)	Ribosome (ko03010)	--	--	--	--	--	--	--	--	--	--	--	--	--	--	--	--	--	--
[truncated: 15 more columns]
