# Supplementary material for: Transcriptional Responses for Biosynthesis of Triterpenoids in Exogenous Inducers Treated Inonotus Hispidus Using RNA-Seq
Source: Molecules. 2022 Dec 4;27(23):8541. doi: 10.3390/molecules27238541 (PMC9739630; doi:10.3390/molecules27238541)
Supplement: Supplementary file 1 [file molecules-27-08541-s001.zip › Table S2;The related unigenes of ko00900, ko00909 and ko00130.xlsx]

## Sheet: Sheet1
ko00130
c12912.graph_c0	[H]	Coenzyme transport and metabolism	--	K06125|1.40772e-83|fme:FOMMEDRAFT_148597|K06125 4-hydroxybenzoate polyprenyltransferase [EC:2.5.1.39] | (RefSeq) UbiA prenyltransferase	[H]	Coenzyme transport and metabolism	UbiA prenyltransferase family	4-hydroxybenzoate polyprenyltransferase, mitochondrial OS=Schizosaccharomyces pombe (strain 972 / ATCC 24843) OX=284812 GN=ppt1 PE=1 SV=2	H	Coenzyme transport and metabolism	UbiA prenyltransferase [Fomitiporia mediterranea MF3/22]
c14581.graph_c0	[H]	Coenzyme transport and metabolism	--	K06125|1.98653e-174|fme:FOMMEDRAFT_110375|K06125 4-hydroxybenzoate polyprenyltransferase [EC:2.5.1.39] | (RefSeq) 4-hydroxybenzoate polyprenyl transferase	[H]	Coenzyme transport and metabolism	UbiA prenyltransferase family	4-hydroxybenzoate polyprenyltransferase, mitochondrial OS=Schizosaccharomyces pombe (strain 972 / ATCC 24843) OX=284812 GN=ppt1 PE=1 SV=2	H	Coenzyme transport and metabolism	amidase signature enzyme [Sanghuangporus baumii]
c15019.graph_c0	[KE]	Transcription ;; Amino acid transport and metabolism	Biological Process: biosynthetic process (GO:0009058);; Molecular Function: transferase activity (GO:0016740);; Molecular Function: pyridoxal phosphate binding (GO:0030170);;	K00838|1.11293e-173|dsq:DICSQDRAFT_135879|K00838 aromatic amino acid aminotransferase I [EC:2.6.1.57 2.6.1.27 2.6.1.5] | (RefSeq) PLP-dependent transferase	[E]	Amino acid transport and metabolism	Aminotransferase class I and II	Aromatic/aminoadipate aminotransferase 1 OS=Saccharomyces cerevisiae (strain ATCC 204508 / S288c) OX=559292 GN=ARO8 PE=1 SV=1	K	Transcription	PLP-dependent transferase [Schizopora paradoxa]
c16422.graph_c0	[HC]	Coenzyme transport and metabolism ;; Energy production and conversion	--	K06126|0|fme:FOMMEDRAFT_16018|K06126 ubiquinone biosynthesis monooxygenase Coq6 [EC:1.14.13.-] | (RefSeq) ubiquinone biosynthesis hydrox	[HC]	--	FAD binding domain;; Lycopene cyclase protein;; Squalene epoxidase;; FAD-NAD(P)-binding;; Erv1 / Alr family	Ubiquinone biosynthesis monooxygenase COQ6, mitochondrial OS=Schizosaccharomyces pombe (strain 972 / ATCC 24843) OX=284812 GN=coq6 PE=3 SV=2	CH	--	ubiquinone biosynthesis hydrox [Fomitiporia mediterranea MF3/22]
c20770.graph_c0	--	--	--	K00815|6.99056e-09|psq:PUNSTDRAFT_53871|K00815 tyrosine aminotransferase [EC:2.6.1.5] | (RefSeq) tyrosine aminotransferas-like protein	[E]	Amino acid transport and metabolism	--	--	E	Amino acid transport and metabolism	hypothetical protein [Parasitella parasitica]
c20820.graph_c0	[H]	Coenzyme transport and metabolism	Molecular Function: polyprenyltransferase activity (GO:0002094);; Biological Process: ubiquinone biosynthetic process (GO:0006744);; Biological Process: isoprenoid biosynthetic process (GO:0008299);; Cellular Component: integral component of mitochondrial inner membrane (GO:0031305);;	K06125|1.54272e-44|lbc:LACBIDRAFT_160541|K06125 4-hydroxybenzoate polyprenyltransferase [EC:2.5.1.39] | (RefSeq) hypothetical protein	[H]	Coenzyme transport and metabolism	UbiA prenyltransferase family	4-hydroxybenzoate polyprenyltransferase, mitochondrial OS=Saccharomyces cerevisiae (strain ATCC 204508 / S288c) OX=559292 GN=COQ2 PE=1 SV=1	H	Coenzyme transport and metabolism	hypothetical protein K443DRAFT_682224 [Laccaria amethystina LaAM-08-1]
c24092.graph_c0	--	--	Molecular Function: catalytic activity (GO:0003824);;	K00815|3.40316e-13|psq:PUNSTDRAFT_53871|K00815 tyrosine aminotransferase [EC:2.6.1.5] | (RefSeq) tyrosine aminotransferas-like protein	[E]	Amino acid transport and metabolism	Aminotransferase class I and II	--	E	Amino acid transport and metabolism	hypothetical protein [Absidia glauca]
c24759.graph_c0	[C]	Energy production and conversion	Biological Process: metabolic process (GO:0008152);;	K03809|8.45117e-23|gtr:GLOTRDRAFT_66940|K03809 NAD(P)H dehydrogenase (quinone) [EC:1.6.5.2] | (RefSeq) flavo protein WrbA	[R]	General function prediction only	NADPH-dependent FMN reductase;; Flavodoxin-like fold	Minor allergen Alt a 7 OS=Alternaria alternata OX=5599 GN=ALTA7 PE=1 SV=1	S	Function unknown	flavo protein WrbA [Linderina pennispora]
c25153.graph_c0	[E]	Amino acid transport and metabolism	--	K00815|8.18814e-13|tms:TREMEDRAFT_64754|K00815 tyrosine aminotransferase [EC:2.6.1.5] | (RefSeq) hypothetical protein	[E]	Amino acid transport and metabolism	Aminotransferase class I and II	Uncharacterized aminotransferase C6B12.04c OS=Schizosaccharomyces pombe (strain 972 / ATCC 24843) OX=284812 GN=SPAC6B12.04c PE=3 SV=1	E	Amino acid transport and metabolism	tyrosine aminotransferase [Spizellomyces punctatus DAOM BR117]
c3978.graph_c0	[ER]	Amino acid transport and metabolism ;; General function prediction only	Molecular Function: oxidoreductase activity, acting on single donors with incorporation of molecular oxygen (GO:0016701);; Biological Process: single-organism metabolic process (GO:0044710);; Molecular Function: dioxygenase activity (GO:0051213);;	K00457|9.02318e-13|ang:ANI_1_310094|K00457 4-hydroxyphenylpyruvate dioxygenase [EC:1.13.11.27] | (RefSeq) An11g02200; 4-hydroxyphenylpyruvate dioxygenase	[E]	Amino acid transport and metabolism	--	4-hydroxyphenylpyruvate dioxygenase OS=Neurospora crassa (strain ATCC 24698 / 74-OR23-1A / CBS 708.71 / DSM 1257 / FGSC 987) OX=367110 GN=B23G1.170 PE=3 SV=1	E	Amino acid transport and metabolism	4-hydroxyphenylpyruvate dioxygenase [Rhizoclosmatium globosum]
c7709.graph_c0	[H]	Coenzyme transport and metabolism	Biological Process: ubiquinone biosynthetic process (GO:0006744);; Molecular Function: 2-octoprenyl-3-methyl-6-methoxy-1,4-benzoquinone hydroxylase activity (GO:0008682);; Molecular Function: oxidoreductase activity, acting on paired donors, with incorporation or reduction of molecular oxygen, NAD(P)H as one donor, and incorporation of one atom of oxygen (GO:0016709);; Cellular Component: extrins…	K06134|1.02615e-90|fme:FOMMEDRAFT_87899|K06134 ubiquinone biosynthesis monooxygenase Coq7 [EC:1.14.13.-] | (RefSeq) COQ7-domain-containing protein	[R]	General function prediction only	Ubiquinone biosynthesis protein COQ7;; Ubiquinone biosynthesis protein COQ7	5-demethoxyubiquinone hydroxylase, mitochondrial OS=Saccharomyces cerevisiae (strain ATCC 204508 / S288c) OX=559292 GN=CAT5 PE=1 SV=2	H	Coenzyme transport and metabolism	hypothetical protein A7U60_g4869 [Sanghuangporus baumii]
c9803.graph_c0	[C]	Energy production and conversion	Molecular Function: FMN binding (GO:0010181);; Molecular Function: oxidoreductase activity (GO:0016491);; Biological Process: negative regulation of transcription, DNA-templated (GO:0045892);; Biological Process: oxidation-reduction process (GO:0055114);;	K03809|8.43294e-129|fme:FOMMEDRAFT_103475|K03809 NAD(P)H dehydrogenase (quinone) [EC:1.6.5.2] | (RefSeq) flavo protein WrbA	[R]	General function prediction only	NADPH-dependent FMN reductase;; Flavodoxin-like fold	Protoplast secreted protein 2 OS=Saccharomyces cerevisiae (strain ATCC 204508 / S288c) OX=559292 GN=PST2 PE=1 SV=1	S	Function unknown	flavo protein WrbA [Sanghuangporus baumii]
c9882.graph_c0	[H]	Coenzyme transport and metabolism	Cellular Component: mitochondrial matrix (GO:0005759);; Biological Process: ubiquinone biosynthetic process (GO:0006744);; Biological Process: aerobic respiration (GO:0009060);; Cellular Component: extrinsic component of mitochondrial inner membrane (GO:0031314);; Biological Process: methylation (GO:0032259);; Molecular Function: 2-hexaprenyl-6-methoxy-1,4-benzoquinone methyltransferase activity …	K06127|6.50321e-169|fme:FOMMEDRAFT_136699|K06127 2-methoxy-6-polyprenyl-1,4-benzoquinol methylase [EC:2.1.1.201] | (RefSeq) UbiE/COQ5 methyltransferase	[H]	Coenzyme transport and metabolism	ubiE/COQ5 methyltransferase family;; Methyltransferase domain;; Methyltransferase domain;; Methyltransferase domain;; Methyltransferase domain;; Methyltransferase domain;; Fcf2 pre-rRNA processing	2-methoxy-6-polyprenyl-1,4-benzoquinol methylase, mitochondrial OS=Schizosaccharomyces pombe (strain 972 / ATCC 24843) OX=284812 GN=coq5 PE=3 SV=1	H	Coenzyme transport and metabolism	UbiE/COQ5 methyltransferase [Fomitiporia mediterranea MF3/22]
ko00900
c10205.graph_c0	[I]	Lipid transport and metabolism	Molecular Function: hydroxymethylglutaryl-CoA synthase activity (GO:0004421);; Cellular Component: nucleus (GO:0005634);; Cellular Component: cytosol (GO:0005829);; Biological Process: acetyl-CoA metabolic process (GO:0006084);; Biological Process: ergosterol biosynthetic process (GO:0006696);; Biological Process: farnesyl diphosphate biosynthetic process, mevalonate pathway (GO:0010142);; Biolog…	K01641|2.90655e-37|mlr:MELLADRAFT_46585|K01641 hydroxymethylglutaryl-CoA synthase [EC:2.3.3.10] | (RefSeq) hypothetical protein	[I]	Lipid transport and metabolism	Hydroxymethylglutaryl-coenzyme A synthase N terminal	Hydroxymethylglutaryl-CoA synthase OS=Ustilago maydis (strain 521 / FGSC 9021) OX=237631 GN=hcs1 PE=1 SV=1	I	Lipid transport and metabolism	hypothetical protein PIROE2DRAFT_54504 [Piromyces sp. E2]
c10566.graph_c0	--	--	--	K19177|4.0097e-29|hir:HETIRDRAFT_377501|K19177 dehydrodolichyl diphosphate syntase complex subunit NUS1 [EC:2.5.1.87] | (RefSeq) hypothetical protein	--	--	--	--	S	Function unknown	hypothetical protein PNOK_0190200 [Phellinus noxius]
c10924.graph_c0	[H]	Coenzyme transport and metabolism	Biological Process: isoprenoid biosynthetic process (GO:0008299);; Cellular Component: integral component of membrane (GO:0016021);; Molecular Function: transferase activity (GO:0016740);;	K00787|0|fme:FOMMEDRAFT_95315|K00787 farnesyl diphosphate synthase [EC:2.5.1.1 2.5.1.10] | (RefSeq) farnesyl-diphosphate synthase	[H]	Coenzyme transport and metabolism	Polyprenyl synthetase	Farnesyl pyrophosphate synthase OS=Saccharomyces cerevisiae (strain ATCC 204508 / S288c) OX=559292 GN=ERG20 PE=1 SV=2	H	Coenzyme transport and metabolism	farnesyl-diphosphate synthase [Sanghuangporus baumii]
c12530.graph_c0	--	--	--	K08658|1.9281e-59|fme:FOMMEDRAFT_168421|K08658 prenyl protein peptidase [EC:3.4.22.-] | (RefSeq) Abi-domain-containing protein	[O]	Posttranslational modification, protein turnover, chaperones	--	Probable CAAX prenyl protease 2 OS=Schizosaccharomyces pombe (strain 972 / ATCC 24843) OX=284812 GN=SPAC1687.02 PE=3 SV=1	O	Posttranslational modification, protein turnover, chaperones	Abi-domain-containing protein [Schizopora paradoxa]
c12846.graph_c0	[I]	Lipid transport and metabolism	Cellular Component: proteasome complex (GO:0000502);; Molecular Function: hydroxymethylglutaryl-CoA reductase (NADPH) activity (GO:0004420);; Cellular Component: nuclear envelope (GO:0005635);; Cellular Component: peroxisomal membrane (GO:0005778);; Cellular Component: endoplasmic reticulum membrane (GO:0005789);; Biological Process: ergosterol biosynthetic process (GO:0006696);; Biological Proce…	K00021|3.42512e-97|lel:LELG_01348|K00021 hydroxymethylglutaryl-CoA reductase (NADPH) [EC:1.1.1.34] | (RefSeq) similar to hydroxymethylglutaryl-CoA reductase	[I]	Lipid transport and metabolism	Hydroxymethylglutaryl-coenzyme A reductase	3-hydroxy-3-methylglutaryl-coenzyme A reductase 2 OS=Saccharomyces cerevisiae (strain ATCC 204508 / S288c) OX=559292 GN=HMG2 PE=1 SV=1	I	Lipid transport and metabolism	hypothetical protein LELG_01348 [Lodderomyces elongisporus NRRL YB-4239]
c13594.graph_c0	[I]	Lipid transport and metabolism	Molecular Function: kinase activity (GO:0016301);;	K00938|0|fme:FOMMEDRAFT_28869|K00938 phosphomevalonate kinase [EC:2.7.4.2] | (RefSeq) Phosphomevalonate kinase	[I]	Lipid transport and metabolism	GHMP kinases N terminal domain;; GHMP kinases C terminal	Probable phosphomevalonate kinase OS=Schizosaccharomyces pombe (strain 972 / ATCC 24843) OX=284812 GN=erg8 PE=3 SV=1	I	Lipid transport and metabolism	Phosphomevalonate kinase [Sanghuangporus baumii]
c14656.graph_c0	[I]	Lipid transport and metabolism	Biological Process: protein glycosylation (GO:0006486);; Molecular Function: transferase activity, transferring alkyl or aryl (other than methyl) groups (GO:0016765);;	K11778|8.12673e-56|scm:SCHCODRAFT_81158|K11778 ditrans,polycis-polyprenyl diphosphate synthase [EC:2.5.1.87] | (RefSeq) hypothetical protein	[I]	Lipid transport and metabolism	Putative undecaprenyl diphosphate synthase;; Putative undecaprenyl diphosphate synthase	Dehydrodolichyl diphosphate synthase complex subunit SPAC4D7.04c OS=Schizosaccharomyces pombe (strain 972 / ATCC 24843) OX=284812 GN=SPAC4D7.04c PE=1 SV=2	I	Lipid transport and metabolism	hypothetical protein A7U60_g3991 [Sanghuangporus baumii]
c15553.graph_c0	--	--	Molecular Function: protein prenyltransferase activity (GO:0008318);; Biological Process: protein prenylation (GO:0018342);;	K05955|3.05953e-147|fme:FOMMEDRAFT_143336|K05955 protein farnesyltransferase/geranylgeranyltransferase type-1 subunit alpha [EC:2.5.1.58 2.5.1.59] | (RefSeq) farnesyltransferase	[O]	Posttranslational modification, protein turnover, chaperones	Protein prenyltransferase alpha subunit repeat	Protein farnesyltransferase/geranylgeranyltransferase type-1 subunit alpha OS=Schizosaccharomyces pombe (strain 972 / ATCC 24843) OX=284812 GN=cwp1 PE=1 SV=1	O	Posttranslational modification, protein turnover, chaperones	farnesyltransferase [Fomitiporia mediterranea MF3/22]
c15634.graph_c0	--	--	Biological Process: cellular process (GO:0009987);; Molecular Function: transferase activity (GO:0016740);; Cellular Component: cytoplasmic part (GO:0044444);;	K05954|0|fme:FOMMEDRAFT_113019|K05954 protein farnesyltransferase subunit beta [EC:2.5.1.58] | (RefSeq) terpenoid cyclases/Protein prenyltransferase	[R]	General function prediction only	Prenyltransferase and squalene oxidase repeat;; Ricin-type beta-trefoil lectin domain-like;; Acid Phosphatase	Protein farnesyltransferase subunit beta OS=Saccharomyces cerevisiae (strain ATCC 204508 / S288c) OX=559292 GN=RAM1 PE=1 SV=2	O	Posttranslational modification, protein turnover, chaperones	terpenoid cyclases/Protein prenyltransferase [Sanghuangporus baumii]
c16013.graph_c0	[I]	Lipid transport and metabolism	Molecular Function: hydroxymethylglutaryl-CoA synthase activity (GO:0004421);; Cellular Component: nucleus (GO:0005634);; Cellular Component: cytosol (GO:0005829);; Biological Process: acetyl-CoA metabolic process (GO:0006084);; Biological Process: ergosterol biosynthetic process (GO:0006696);; Biological Process: farnesyl diphosphate biosynthetic process, mevalonate pathway (GO:0010142);; Biolog…	K01641|0|fme:FOMMEDRAFT_117018|K01641 hydroxymethylglutaryl-CoA synthase [EC:2.3.3.10] | (RefSeq) hydroxymethylglutaryl-CoA synthase	[I]	Lipid transport and metabolism	Hydroxymethylglutaryl-coenzyme A synthase C terminal;; Hydroxymethylglutaryl-coenzyme A synthase N terminal;; BTB/POZ domain	Hydroxymethylglutaryl-CoA synthase OS=Ustilago maydis (strain 521 / FGSC 9021) OX=237631 GN=hcs1 PE=1 SV=1	I	Lipid transport and metabolism	hydroxymethylglutaryl-CoA synthase [Sanghuangporus baumii]
c16837.graph_c0	[I]	Lipid transport and metabolism	Biological Process: metabolic process (GO:0008152);; Molecular Function: transferase activity, transferring acyl groups other than amino-acyl groups (GO:0016747);;	K00626|0|fme:FOMMEDRAFT_126181|K00626 acetyl-CoA C-acetyltransferase [EC:2.3.1.9] | (RefSeq) thiolase	[I]	Lipid transport and metabolism	Thiolase, N-terminal domain;; Thiolase, C-terminal domain;; Beta-ketoacyl synthase, N-terminal domain;; Major Facilitator Superfamily	Acetyl-CoA acetyltransferase OS=Yarrowia lipolytica (strain CLIB 122 / E 150) OX=284591 GN=PAT1 PE=3 SV=1	I	Lipid transport and metabolism	thiolase [Sanghuangporus baumii]
c17445.graph_c0	[I]	Lipid transport and metabolism	Molecular Function: hydroxymethylglutaryl-CoA reductase (NADPH) activity (GO:0004420);; Cellular Component: endoplasmic reticulum membrane (GO:0005789);; Biological Process: isoprenoid biosynthetic process (GO:0008299);; Biological Process: coenzyme A metabolic process (GO:0015936);; Cellular Component: integral component of membrane (GO:0016021);; Molecular Function: NADP binding (GO:0050661);; …	K00021|0|fme:FOMMEDRAFT_103364|K00021 hydroxymethylglutaryl-CoA reductase (NADPH) [EC:1.1.1.34] | (RefSeq) hypothetical protein	[I]	Lipid transport and metabolism	Hydroxymethylglutaryl-coenzyme A reductase;; Sterol-sensing domain of SREBP cleavage-activation;; Patched family	3-hydroxy-3-methylglutaryl-coenzyme A reductase OS=Phycomyces blakesleeanus (strain ATCC 8743b / DSM 1359 / FGSC 10004 / NBRC 33097 / NRRL 1555) OX=763407 GN=hmgA PE=3 SV=2	I	Lipid transport and metabolism	3-hydroxy-3-methylglutaryl-coenzyme A reductase [Inonotus obliquus]
c18037.graph_c0	[I]	Lipid transport and metabolism	Molecular Function: hydroxymethylglutaryl-CoA reductase (NADPH) activity (GO:0004420);; Cellular Component: peroxisomal membrane (GO:0005778);; Cellular Component: endoplasmic reticulum membrane (GO:0005789);; Biological Process: ergosterol biosynthetic process (GO:0006696);; Biological Process: isoprenoid biosynthetic process (GO:0008299);; Biological Process: coenzyme A metabolic process (GO:00…	K00021|2.00767e-42|scm:SCHCODRAFT_78529|K00021 hydroxymethylglutaryl-CoA reductase (NADPH) [EC:1.1.1.34] | (RefSeq) hypothetical protein	[I]	Lipid transport and metabolism	Hydroxymethylglutaryl-coenzyme A reductase	3-hydroxy-3-methylglutaryl-coenzyme A reductase OS=Phycomyces blakesleeanus (strain ATCC 8743b / DSM 1359 / FGSC 10004 / NBRC 33097 / NRRL 1555) OX=763407 GN=hmgA PE=3 SV=2	I	Lipid transport and metabolism	hypothetical protein M427DRAFT_474388 [Gonapodya prolifera JEL478]
c18532.graph_c0	[I]	Lipid transport and metabolism	Molecular Function: acetyl-CoA C-acetyltransferase activity (GO:0003985);; Cellular Component: cytoplasm (GO:0005737);; Biological Process: ergosterol biosynthetic process (GO:0006696);;	K00626|9.94399e-39|ssl:SS1G_12152|K00626 acetyl-CoA C-acetyltransferase [EC:2.3.1.9] | (RefSeq) hypothetical protein	[I]	Lipid transport and metabolism	Thiolase, C-terminal domain	Acetyl-CoA acetyltransferase OS=Schizosaccharomyces pombe (strain 972 / ATCC 24843) OX=284812 GN=erg10 PE=2 SV=1	I	Lipid transport and metabolism	Thiolase [Ophiocordyceps sinensis CO18]
c20574.graph_c0	[H]	Coenzyme transport and metabolism	--	K05355|1.46464e-09|tml:GSTUM_00003780001|K05355 hexaprenyl-diphosphate synthase [EC:2.5.1.82 2.5.1.83] | (RefSeq) hypothetical protein	[H]	Coenzyme transport and metabolism	Polyprenyl synthetase	Probable hexaprenyl pyrophosphate synthase, mitochondrial OS=Neurospora crassa (strain ATCC 24698 / 74-OR23-1A / CBS 708.71 / DSM 1257 / FGSC 987) OX=367110 GN=NCU02305 PE=3 SV=1	H	Coenzyme transport and metabolism	geranyltranstransferase [Rhizophagus irregularis]
c20761.graph_c0	--	--	Molecular Function: catalytic activity (GO:0003824);; Biological Process: isoprenoid biosynthetic process (GO:0008299);;	K01641|9.45002e-11|psq:PUNSTDRAFT_55949|K01641 hydroxymethylglutaryl-CoA synthase [EC:2.3.3.10] | (RefSeq) hydroxymethylglutaryl-CoA synthase	[I]	Lipid transport and metabolism	Hydroxymethylglutaryl-coenzyme A synthase C terminal	Hydroxymethylglutaryl-CoA synthase OS=Ustilago maydis (strain 521 / FGSC 9021) OX=237631 GN=hcs1 PE=1 SV=1	I	Lipid transport and metabolism	hydroxymethylglutaryl-CoA synthase [Gonapodya prolifera JEL478]
c22627.graph_c0	--	--	Biological Process: phosphate-containing compound metabolic process (GO:0006796);; Biological Process: single-organism metabolic process (GO:0044710);; Biological Process: single-organism cellular process (GO:0044763);; Biological Process: organic substance metabolic process (GO:0071704);;	K00938|5.99435e-06|bfu:BC1G_07491|K00938 phosphomevalonate kinase [EC:2.7.4.2] | (RefSeq) hypothetical protein	[I]	Lipid transport and metabolism	--	--	I	Lipid transport and metabolism	ribosomal protein S5 domain 2-type protein [Syncephalastrum racemosum]
c25976.graph_c0	[H]	Coenzyme transport and metabolism	Cellular Component: mitochondrial inner membrane (GO:0005743);; Molecular Function: transferase activity, transferring alkyl or aryl (other than methyl) groups (GO:0016765);; Biological Process: cellular biosynthetic process (GO:0044249);; Biological Process: single-organism biosynthetic process (GO:0044711);; Biological Process: single-organism cellular process (GO:0044763);; Biological Process:…	K05355|1.88011e-22|yli:YALI0C18755g|K05355 hexaprenyl-diphosphate synthase [EC:2.5.1.82 2.5.1.83] | (RefSeq) YALI0C18755p	[H]	Coenzyme transport and metabolism	Polyprenyl synthetase	Probable hexaprenyl pyrophosphate synthase, mitochondrial OS=Yarrowia lipolytica (strain CLIB 122 / E 150) OX=284591 GN=COQ1 PE=3 SV=1	H	Coenzyme transport and metabolism	putative hexaprenyl pyrophosphate synthase, mitochondrial [Smittium culicis]
c26810.graph_c0	--	--	--	K01641|7.05486e-07|cthr:CTHT_0043740|K01641 hydroxymethylglutaryl-CoA synthase [EC:2.3.3.10] | (RefSeq) hydroxymethylglutaryl-CoA synthase-like protein	[I]	Lipid transport and metabolism	--	Hydroxymethylglutaryl-CoA synthase OS=Ustilago maydis (strain 521 / FGSC 9021) OX=237631 GN=hcs1 PE=1 SV=1	I	Lipid transport and metabolism	hydroxymethylglutaryl-CoA synthase Erg13, putative [Talaromyces stipitatus ATCC 10500]
c27696.graph_c0	[I]	Lipid transport and metabolism	Molecular Function: transferase activity (GO:0016740);;	K01641|5.79221e-24|psq:PUNSTDRAFT_51499|K01641 hydroxymethylglutaryl-CoA synthase [EC:2.3.3.10] | (RefSeq) hydroxymethylglutaryl-CoA synthase	[I]	Lipid transport and metabolism	Hydroxymethylglutaryl-coenzyme A synthase C terminal	Hydroxymethylglutaryl-CoA synthase OS=Ustilago maydis (strain 521 / FGSC 9021) OX=237631 GN=hcs1 PE=1 SV=1	I	Lipid transport and metabolism	hydroxymethylglutaryl-CoA synthase [Neocallimastix californiae]
c3736.graph_c0	[H]	Coenzyme transport and metabolism	Molecular Function: prenyltransferase activity (GO:0004659);; Cellular Component: cytoplasm (GO:0005737);; Biological Process: isoprenoid biosynthetic process (GO:0008299);;	K00787|2.90222e-35|clu:CLUG_02611|K00787 farnesyl diphosphate synthase [EC:2.5.1.1 2.5.1.10] | (RefSeq) hypothetical protein	[H]	Coenzyme transport and metabolism	Polyprenyl synthetase	Farnesyl pyrophosphate synthase OS=Saccharomyces cerevisiae (strain ATCC 204508 / S288c) OX=559292 GN=ERG20 PE=1 SV=2	H	Coenzyme transport and metabolism	hypothetical protein CALVIDRAFT_595158 [Calocera viscosa TUFC12733]
c67.graph_c0	[H]	Coenzyme transport and metabolism	Molecular Function: dimethylallyltranstransferase activity (GO:0004161);; Molecular Function: farnesyltranstransferase activity (GO:0004311);; Molecular Function: geranyltranstransferase activity (GO:0004337);; Cellular Component: nucleus (GO:0005634);; Cellular Component: endoplasmic reticulum (GO:0005783);; Cellular Component: cytosol (GO:0005829);; Biological Process: ergosterol biosynthetic p…	K00787|6.47842e-36|yli:YALI0E05753g|K00787 farnesyl diphosphate synthase [EC:2.5.1.1 2.5.1.10] | (RefSeq) YALI0E05753p	[H]	Coenzyme transport and metabolism	Polyprenyl synthetase	Farnesyl pyrophosphate synthase OS=Saccharomyces cerevisiae (strain ATCC 204508 / S288c) OX=559292 GN=ERG20 PE=1 SV=2	H	Coenzyme transport and metabolism	farnesyl pyrophosphate synthase [Rhizophagus irregularis]
c67.graph_c1	--	--	Molecular Function: prenyltransferase activity (GO:0004659);; Biological Process: isoprenoid biosynthetic process (GO:0008299);;	K00787|2.13367e-59|scm:SCHCODRAFT_76328|K00787 farnesyl diphosphate synthase [EC:2.5.1.1 2.5.1.10] | (RefSeq) farnesyl-diphosphate synthase	[H]	Coenzyme transport and metabolism	Polyprenyl synthetase	Farnesyl pyrophosphate synthase OS=Gibberella fujikuroi OX=5127 GN=FPPS PE=3 SV=1	H	Coenzyme transport and metabolism	farnesyl-diphosphate synthase [Schizophyllum commune H4-8]
c7417.graph_c0	[I]	Lipid transport and metabolism	Biological Process: metabolic process (GO:0008152);; Molecular Function: transferase activity, transferring acyl groups other than amino-acyl groups (GO:0016747);;	K00626|4.0851e-08|bcom:BAUCODRAFT_34953|K00626 acetyl-CoA C-acetyltransferase [EC:2.3.1.9] | (RefSeq) hypothetical protein	[I]	Lipid transport and metabolism	Thiolase, N-terminal domain	Acetyl-CoA acetyltransferase OS=Schizosaccharomyces pombe (strain 972 / ATCC 24843) OX=284812 GN=erg10 PE=2 SV=1	I	Lipid transport and metabolism	thiolase [Hesseltinella vesiculosa]
c7867.graph_c0	--	--	Molecular Function: oxidoreductase activity (GO:0016491);;	K05906|0|fme:FOMMEDRAFT_146234|K05906 prenylcysteine oxidase / farnesylcysteine lyase [EC:1.8.3.5 1.8.3.6] | (RefSeq) hypothetical protein	--	--	Prenylcysteine lyase;; NAD(P)-binding Rossmann-like domain	--	O	Posttranslational modification, protein turnover, chaperones	hypothetical protein A7U60_g6774 [Sanghuangporus baumii]
c8495.graph_c0	[O]	Posttranslational modification, protein turnover, chaperones	Molecular Function: metalloendopeptidase activity (GO:0004222);; Cellular Component: integral component of membrane (GO:0016021);; Biological Process: CAAX-box protein processing (GO:0071586);;	K06013|0|fme:FOMMEDRAFT_22167|K06013 STE24 endopeptidase [EC:3.4.24.84] | (RefSeq) hypothetical protein	[R]	General function prediction only	CAAX prenyl protease N-terminal, five membrane helices;; Peptidase family M48	CAAX prenyl protease 1 OS=Saccharomyces cerevisiae (strain ATCC 204508 / S288c) OX=559292 GN=STE24 PE=1 SV=1	O	Posttranslational modification, protein turnover, chaperones	hypothetical protein A7U60_g5285 [Sanghuangporus baumii]
c8882.graph_c0	[O]	Posttranslational modification, protein turnover, chaperones	Cellular Component: endoplasmic reticulum (GO:0005783);; Biological Process: proteolysis (GO:0006508);; Molecular Function: metallopeptidase activity (GO:0008237);; Cellular Component: integral component of membrane (GO:0016021);; Cellular Component: intracellular organelle part (GO:0044446);; Biological Process: protein maturation (GO:0051604);;	K06013|6.12927e-38|maj:MAA_06165|K06013 STE24 endopeptidase [EC:3.4.24.84] | (RefSeq) metallopeptidase	[R]	General function prediction only	CAAX prenyl protease N-terminal, five membrane helices;; Peptidase family M48	CAAX prenyl protease 1 OS=Saccharomyces cerevisiae (strain ATCC 204508 / S288c) OX=559292 GN=STE24 PE=1 SV=1	O	Posttranslational modification, protein turnover, chaperones	hypothetical protein RhiirC2_665808 [Rhizophagus irregularis]
c8971.graph_c0	[I]	Lipid transport and metabolism	Molecular Function: transferase activity, transferring acyl groups other than amino-acyl groups (GO:0016747);;	K00626|1.69462e-82|vda:VDAG_00970|K00626 acetyl-CoA C-acetyltransferase [EC:2.3.1.9] | (RefSeq) acetyl-CoA acetyltransferase	[I]	Lipid transport and metabolism	Thiolase, N-terminal domain;; Beta-ketoacyl synthase, N-terminal domain	Acetyl-CoA acetyltransferase OS=Schizosaccharomyces pombe (strain 972 / ATCC 24843) OX=284812 GN=erg10 PE=2 SV=1	I	Lipid transport and metabolism	hypothetical protein [Parasitella parasitica]
c9873.graph_c0	[I]	Lipid transport and metabolism	Molecular Function: diphosphomevalonate decarboxylase activity (GO:0004163);; Molecular Function: ATP binding (GO:0005524);; Cellular Component: cytosol (GO:0005829);; Biological Process: isopentenyl diphosphate biosynthetic process, mevalonate pathway (GO:0019287);;	K01597|0|fme:FOMMEDRAFT_123441|K01597 diphosphomevalonate decarboxylase [EC:4.1.1.33] | (RefSeq) Diphosphomevalonate decarboxylase	[I]	Lipid transport and metabolism	GHMP kinases N terminal domain	Diphosphomevalonate decarboxylase OS=Ganoderma lucidum OX=5315 GN=mvd PE=2 SV=1	I	Lipid transport and metabolism	Diphosphomevalonate decarboxylase [Sanghuangporus baumii]
ko00909
c14961.graph_c0	[I]	Lipid transport and metabolism	--	K00801|0|fme:FOMMEDRAFT_170309|K00801 farnesyl-diphosphate farnesyltransferase [EC:2.5.1.21] | (RefSeq) farnesyl-diphosphate farnesyltransferase	[I]	Lipid transport and metabolism	Squalene/phytoene synthase	Squalene synthase OS=Ustilago maydis (strain 521 / FGSC 9021) OX=237631 GN=ERG9 PE=3 SV=2	I	Lipid transport and metabolism	squalene synthase [Inonotus obliquus]
c15729.graph_c0	[HC]	Coenzyme transport and metabolism ;; Energy production and conversion	--	K00511|0|fme:FOMMEDRAFT_91853|K00511 squalene monooxygenase [EC:1.14.14.17] | (RefSeq) squalene epoxidase	[I]	Lipid transport and metabolism	Squalene epoxidase;; FAD dependent oxidoreductase;; FAD binding domain;; FAD binding domain	Probable squalene monooxygenase OS=Schizosaccharomyces pombe (strain 972 / ATCC 24843) OX=284812 GN=erg1 PE=3 SV=1	CH	--	squalene epoxidase [Sanghuangporus baumii]
c20215.graph_c0	[HC]	Coenzyme transport and metabolism ;; Energy production and conversion	Cellular Component: membrane (GO:0016020);; Molecular Function: oxidoreductase activity (GO:0016491);; Cellular Component: intracellular part (GO:0044424);;	K00511|6.81808e-15|wse:WALSEDRAFT_39579|K00511 squalene monooxygenase [EC:1.14.14.17] | (RefSeq) SE-domain-containing protein	[I]	Lipid transport and metabolism	Squalene epoxidase	Probable squalene monooxygenase OS=Schizosaccharomyces pombe (strain 972 / ATCC 24843) OX=284812 GN=erg1 PE=3 SV=1	CH	--	Squalene epoxidase 1, partial [Choanephora cucurbitarum]
c24729.graph_c0	[HC]	Coenzyme transport and metabolism ;; Energy production and conversion	Molecular Function: monooxygenase activity (GO:0004497);; Molecular Function: binding (GO:0005488);; Cellular Component: cytoplasm (GO:0005737);; Cellular Component: membrane (GO:0016020);; Cellular Component: intracellular organelle (GO:0043229);; Biological Process: single-organism metabolic process (GO:0044710);;	K00511|1.60681e-16|act:ACLA_012730|K00511 squalene monooxygenase [EC:1.14.14.17] | (RefSeq) squalene monooxygenase Erg1	[I]	Lipid transport and metabolism	Squalene epoxidase	Probable squalene monooxygenase OS=Schizosaccharomyces pombe (strain 972 / ATCC 24843) OX=284812 GN=erg1 PE=3 SV=1	CH	--	SE-domain-containing protein [Rhizoclosmatium globosum]
c25144.graph_c0	--	--	--	K00511|2.30438e-18|bfu:BC1G_14066|K00511 squalene monooxygenase [EC:1.14.14.17] | (RefSeq) hypothetical protein	--	--	--	--	CH	--	hypothetical protein BC1G_14066 [Botrytis cinerea B05.10]
c61.graph_c0	[HC]	Coenzyme transport and metabolism ;; Energy production and conversion	Molecular Function: monooxygenase activity (GO:0004497);; Cellular Component: cytoplasm (GO:0005737);; Cellular Component: membrane (GO:0016020);;	K00511|9.28851e-17|mrr:Moror_7244|K00511 squalene monooxygenase [EC:1.14.14.17] | (RefSeq) squalene monooxygenase	[I]	Lipid transport and metabolism	FAD binding domain;; NAD(P)-binding Rossmann-like domain;; FAD binding domain	Probable squalene monooxygenase OS=Schizosaccharomyces pombe (strain 972 / ATCC 24843) OX=284812 GN=erg1 PE=3 SV=1	CH	--	squalene epoxidase-domain-containing protein [Syncephalastrum racemosum]
c7497.graph_c0	[I]	Lipid transport and metabolism	Biological Process: biosynthetic process (GO:0009058);; Cellular Component: endomembrane system (GO:0012505);; Cellular Component: membrane (GO:0016020);; Molecular Function: transferase activity, transferring alkyl or aryl (other than methyl) groups (GO:0016765);; Cellular Component: intracellular membrane-bounded organelle (GO:0043231);; Cellular Component: cytoplasmic part (GO:0044444);;	K00801|4.27802e-101|lel:LELG_02428|K00801 farnesyl-diphosphate farnesyltransferase [EC:2.5.1.21] | (RefSeq) squalene synthetase	[I]	Lipid transport and metabolism	Squalene/phytoene synthase	Squalene synthase OS=Schizosaccharomyces pombe (strain 972 / ATCC 24843) OX=284812 GN=erg9 PE=1 SV=1	I	Lipid transport and metabolism	farnesyl-diphosphate farnesyltransferase [Basidiobolus meristosporus CBS 931.73]
